# Supplementary material for: Patterns of Fitness and Gene Expression Epistasis Generated by Beneficial Mutations in the rho and rpoB Genes of Escherichia coli during High-Temperature Adaptation
Source: Mol Biol Evol. 2024 Sep 5;41(9):msae187. doi: 10.1093/molbev/msae187 (PMC11414761; doi:10.1093/molbev/msae187)
Supplement: msae187_Supplementary_Data [file msae187_supplementary_data.zip]

Archive with 4 entries (4 files):
- Dataset1.xlsx
- Dataset2.xlsx
- MBE_SuppFigures_082624.pdf
- MBE_SuppTables_082624.pdf
