# Supplementary material for: Patterns of Fitness and Gene Expression Epistasis Generated by Beneficial Mutations in the rho and rpoB Genes of Escherichia coli during High-Temperature Adaptation
Source: Mol Biol Evol. 2024 Sep 5;41(9):msae187. doi: 10.1093/molbev/msae187 (PMC11414761; doi:10.1093/molbev/msae187)
Supplement: msae187_Supplementary_Data [file msae187_supplementary_data.zip › Dataset1.xlsx]

## Sheet: Sheet1
Dataset 3.	Genes previously reported to be differentially expressed during heat shock and general stress responses
Gene	Name	Anc42 / Anc37 log2FC1	Anc42 / Anc37 padj2	rho_A43T + rpoB_I572F / Anc42C log2FC1	rho_A43T + rpoB_I572F / Anc42C padj2	rho_A43T + rpoB_I572L / Anc42C log2FC1	rho_A43T + rpoB_I572L / Anc42C padj2	rho_I15N + rpoB_I527F / Anc42 log2FC1	rho_I15N + rpoB_I527F / Anc42 padj2	rho_I15N + rpoB_I527L / Anc42 log2FC1	rho_I15N + rpoB_I527L / Anc42 padj2	rho_T231A + rpoB_I527F / Anc42 log2FC1	rho_T231A + rpoB_I527F / Anc42 padj2	rho_T231A + rpoB_I527L / Anc42 log2FC1	rho_T231A + rpoB_I527L / Anc42 padj2	rho_A43T / Anc42C log2FC1	rho_A43T / Anc42C padj2	rho_I15N / Anc42C log2FC1	rho_I15N / Anc42C padj2	rho_T213A / Anc42C log2FC1	rho_T231A / Anc42C padj2	rpoB_I572F / Anc42C log2FC1	rpoB_I572F / Anc42C padj2	rpoB_I572L / Anc42C log2FC1	rpoB_I572L / Anc42C padj2
Heat shock genes3
rpoH	RNA polymerase, sigma 32 (sigma H) factor	-0.181384	0.321498	-0.097285	0.708736	-0.0506543	0.953021	0.17582	0.424872	0.146532	0.8034	-0.161781	0.695642	0.353902	0.0317584	1.34117	4.2e-11	0.808586	6.03e-05	1.05555	4.46e-11	0.580205	0.0223129	0.0690392	0.845622
clpA	ClpA ATP-dependent protease specificity component and chaperone	1.3156	5.71e-15	0.470795	0.0507698	-0.875755	0.19428	-0.42185	0.0472993	-0.999159	0.0927017	-1.65274	2.58e-07	-1.53292	1.38e-20	-0.412153	0.0376995	-0.461168	0.0338966	-0.968639	3.98e-09	-1.00355	1.77e-06	-1.05931	3.71e-05
clpB	ClpB80	-0.830264	4.62e-05	-0.312821	0.26069	0.218334	0.813156	-0.168829	0.452741	1.12772	0.0118557	-1.10985	0.000447696	-0.286687	0.142544	2.15313	1.64e-20	1.75368	1.43e-10	2.47352	7.21e-48	0.307965	0.183717	0.100893	0.753816
clpP	ClpP serine protease	-0.181615	0.333254	0.910741	0.000567695	0.139661	0.860815	0.54722	0.00726467	-0.300336	0.636753	-0.3361	0.398919	0.100796	0.602382	0.470702	0.0235783	-0.0640977	0.824888	0.281841	0.123071	0.273333	0.172718	-0.204593	0.480865
clpX	ClpX ATP-dependent protease specificity component and chaperone	-0.551085	0.00289962	1.03828	1.72e-05	0.435878	0.553439	0.730052	0.000238312	-0.0568089	0.930168	0.131492	0.764016	0.428087	0.0171172	0.94211	2.2e-06	0.255655	0.306392	0.832139	2.22e-06	0.575943	0.0118349	0.137418	0.655904
creB	DNA-binding transcriptional regulator CreB	-0.240701	0.202896	-0.519823	0.0450739	-0.364414	0.653271	-0.769459	0.00010897	-0.335878	0.575974	-0.867056	0.012019	-0.174615	0.36096	0.361792	0.0920349	0.0316521	0.916161	0.447723	0.0152918	0.0231814	0.921981	0.0717829	0.84458
cspD	DNA replication inhibitor CspD	2.72573	2.08e-22	-0.078223	0.814814	-0.884614	0.212329	-0.112845	0.696509	-0.574232	0.549169	-2.59243	1.04e-13	-2.30487	1.29e-19	-1.86643	5.49e-16	-0.38547	0.305244	-2.17007	1.29e-24	-2.11073	2.85e-20	-1.97189	1.06e-06
dnaJ	chaperone protein DnaJ	-2.60817	3.41e-41	-0.986165	2.85e-05	0.152819	0.889371	-0.728025	0.000172748	0.761655	0.0792538	-0.772384	0.0213422	-0.120637	0.559493	2.1248	2.5e-19	1.76939	4.73e-09	2.67246	2.74e-60	0.74796	0.000230486	1.11854	3e-06
dnaK	chaperone protein DnaK	-2.35871	2.07e-29	-0.40893	0.111326	0.551706	0.594043	-0.389663	0.0626807	1.25446	0.000931728	-0.821394	0.0135904	0.194632	0.3786	2.68947	3.08e-27	2.09221	5e-12	3.20705	6.71e-85	0.992842	2.79e-06	0.72455	0.00687433
fkpA	peptidyl-prolyl cis-trans isomerase FkpA	-1.4883	1.58e-15	1.98306	7.15e-15	1.31887	0.0544177	1.24137	8.43e-10	0.736781	0.118767	1.11477	0.00231696	1.5381	3.57e-14	1.51671	9.86e-13	0.700355	0.00487853	1.49361	4.14e-15	1.22803	4.61e-07	0.939891	0.000775032
fxsA	protein FxsA	-0.49942	0.0212691	-0.367737	0.149078	-0.0663003	0.946636	-0.465064	0.0202153	-0.215099	0.77089	-0.702561	0.0479187	-0.143264	0.525367	-0.186236	0.393248	0.0653438	0.883129	-0.159952	0.441462	-0.398919	0.0416905	-0.29455	0.28768
gapA	glyceraldehyde-3-phosphate dehydrogenase	-2.94695	6.7e-84	2.00972	2.88e-16	2.31753	0.00039671	1.55226	5.59e-20	2.18318	2.57e-11	1.90003	1.98e-08	2.50974	1.4e-39	2.48904	2.85e-31	1.61112	2.34e-10	2.55761	8.91e-58	2.5551	4.8e-43	1.79938	4.61e-15
groEL (groL)	chaperonin GroEL	-1.18208	5.44e-08	-0.750868	0.0056899	0.735682	0.420881	-0.187022	0.483979	1.55898	0.000164733	-1.32462	3.03e-05	0.249481	0.295025	2.45504	1.07e-22	1.70595	1.17e-07	2.66211	3.53e-50	0.540458	0.0115112	0.446427	0.118876
groES (groS)	cochaperonin GroES	-0.883449	0.000294696	-1.54931	2.68e-08	-0.0143273	0.988901	-0.829223	0.00110938	1.0281	0.0345209	-1.98612	2.46e-09	-0.265927	0.355662	2.00186	4.75e-13	1.21548	0.000798145	2.20704	9.04e-25	-0.0543341	0.845379	0.138725	0.781064
grpE	nucleotide exchange factor GrpE	-1.60037	1.52e-15	1.02007	5.78e-06	0.798267	0.296824	0.601208	0.00186516	0.816883	0.0703309	0.56248	0.129568	1.06709	1.69e-09	1.36243	1.9e-10	1.01842	0.000104275	1.55288	5.4e-20	0.796865	0.000186528	0.324892	0.273971
hflB (ftsH)	ATP-dependent zinc metalloprotease FtsH	-1.48373	2.5e-18	0.88624	2.86e-05	0.79304	0.254034	0.389944	0.0405527	0.395068	0.429679	0.546778	0.14653	1.07417	3.05e-12	1.29265	2.34e-11	0.764135	0.000118834	1.39717	3.04e-18	1.08128	9.86e-07	0.756223	0.00364995
hflX	ribosome rescue factor HflX	0.350509	0.0575078	-0.871388	0.000138542	-0.754631	0.249428	-0.796873	3.16e-05	-1.00127	0.0296606	-1.21159	0.000308714	-0.546327	0.00194787	-0.240694	0.263616	-0.582456	0.00966701	-0.17577	0.352254	-0.551077	0.00441785	-0.253977	0.371259
hslO	molecular chaperone Hsp33	-1.22402	2.48e-11	0.257114	0.289914	0.435324	0.614741	0.214735	0.305877	0.211421	0.71151	0.114975	0.802019	0.381615	0.0359368	1.34821	9.85e-11	0.595959	0.00813004	1.64859	1.31e-24	0.637401	0.00193993	0.235662	0.398019
hslR	heat shock protein Hsp15	-0.795016	0.000106388	-0.372645	0.136704	-0.334963	0.692562	-0.612709	0.00322542	-0.42453	0.433708	-0.27428	0.49859	-0.140241	0.494423	0.780005	0.000399954	-0.0184129	0.956909	1.03685	4.55e-09	0.0303732	0.898608	-0.0868727	0.804118
hslU	HslU hexamer	-1.67101	1.14e-16	-0.555419	0.0167314	0.458098	0.629699	-0.245262	0.226123	0.915151	0.0227231	-0.559666	0.137959	0.0781469	0.77987	1.49009	7.5e-12	1.15542	1.09e-05	1.96503	5.79e-33	0.922119	1.38e-06	0.624376	0.0147527
hslV	HslV hexamer	-1.66291	6.04e-16	-0.509261	0.0412054	0.363776	0.683582	0.0352148	0.89603	0.873138	0.0411246	-0.212193	0.621032	0.0593561	0.810326	1.48813	1.73e-12	1.13765	4.37e-06	1.93487	1.47e-29	0.775484	6.17e-05	0.283617	0.294081
htpG	chaperone protein HtpG	-2.77666	2.17e-43	-0.336621	0.186318	0.85134	0.376507	-0.490872	0.0131724	1.84534	1.21e-06	-0.798998	0.0183389	0.312702	0.16278	2.86428	6.43e-28	2.28569	4.56e-14	3.4244	3.67e-95	1.31753	3.17e-10	1.17977	5.46e-06
htpX	protease HtpX	-1.39886	8.96e-16	0.569861	0.0113255	0.611693	0.411159	0.296305	0.134957	0.486572	0.332052	0.0804661	0.852976	0.825946	3.56e-07	1.34991	5.41e-11	1.16277	8.62e-08	1.17109	7.68e-13	1.04929	2.22e-05	0.592411	0.0544214
ibpA	small heat shock protein IbpA	-1.53848	1.46e-11	-1.42111	1.45e-06	-0.852242	0.257576	-0.799964	0.00108359	0.304966	0.637263	-0.880876	0.0317625	-0.915172	9.28e-05	1.67853	2.02e-17	3.0937	3.93e-36	1.46296	4.73e-14	-0.364407	0.104269	-0.86111	0.00127482
ibpB	small heat shock protein IbpB	1.14047	8.85e-08	-0.799164	0.00514482	-0.735466	0.331617	-0.316002	0.234449	-0.385879	0.559012	-1.17559	0.00393738	-1.34382	8.33e-07	0.619014	0.00567092	2.4606	8.79e-28	0.450805	0.0316996	-0.589027	0.00646731	-1.17945	1.18e-05
lnt	apolipoprotein N-acyltransferase	-1.30525	1.95e-07	-0.418446	0.270877	0.69889	0.37545	-0.422656	0.152476	0.901955	0.104044	0.259323	0.588729	0.746674	0.0363321	0.117953	0.732217	0.918474	0.00853601	0.840083	0.00183441	1.1785	4.86e-06	1.31459	0.000639231
lon	Lon protease	-0.374747	0.0203898	0.117635	0.666132	0.0201895	0.980647	-0.0626648	0.806376	0.144283	0.814961	0.0204483	0.968429	-0.112792	0.578962	0.73036	0.000271628	0.353367	0.135534	0.763297	1.43e-05	0.241578	0.278148	0.154704	0.592174
macB	ABC-type tripartite efflux pump ATP binding/membrane subunit	-0.296871	0.0788266	-0.592981	0.0113465	-0.181307	0.826111	-0.533711	0.00660979	-0.375115	0.529406	-0.826035	0.0127567	-0.303461	0.0971478	-0.334788	0.107838	-0.0422343	0.887372	-0.253063	0.17659	0.157381	0.450942	0.054537	0.865466
miaA	tRNA dimethylallyltransferase	0.123441	0.548446	-0.316217	0.201847	-0.620975	0.34978	-0.0890082	0.724569	-0.783216	0.158391	-1.31411	4.76e-05	-0.574967	0.00184615	0.199041	0.396244	-0.032577	0.917468	0.100383	0.628272	-0.41094	0.0638025	-0.370558	0.184123
mutM	DNA-formamidopyrimidine glycosylase	-1.91425	1.46e-26	0.284028	0.353945	0.781208	0.311604	0.20861	0.444486	1.13744	0.0271915	1.02072	0.00791477	1.02501	4.95e-07	1.25241	1.52e-08	1.0126	9.61e-06	1.68485	2.12e-19	0.902207	1.29e-05	1.22385	1.03e-06
narP	DNA-binding transcriptional dual regulator NarP	-0.017611	0.931877	0.032372	0.913702	0.020193	0.981754	-0.293049	0.218673	-0.104334	0.877548	-0.459902	0.238588	0.298506	0.134886	0.561597	0.00672483	0.346372	0.152755	0.579135	0.00222731	-0.240463	0.268059	-0.376297	0.165472
phoB	DNA-binding transcriptional dual regulator PhoB	0.73583	2.09e-05	-1.05538	1.32e-05	-0.981031	0.134744	-1.01203	7.64e-07	-0.716205	0.162946	-1.17987	0.000618904	-0.753162	0.000144819	-0.281385	0.202481	0.000999846	0.998005	-0.371704	0.0559063	-0.475837	0.0185885	-0.653936	0.013933
phoR	sensor histidine kinase PhoR	0.524833	0.00128732	-1.41822	2.39e-08	-0.813612	0.240854	-0.991617	2.33e-06	-0.481509	0.384292	-0.812014	0.0323307	-0.813644	4.97e-05	-0.210652	0.354986	0.232593	0.419316	-0.180284	0.381589	-0.481223	0.0214433	-0.581107	0.0437367
prlC	oligopeptidase A	-0.226081	0.239326	0.171033	0.512811	0.0523716	0.951075	0.0402303	0.874219	-0.132031	0.847331	-0.718327	0.0457941	-0.265393	0.146853	0.976771	3.24e-06	0.221301	0.430711	0.940425	1.59e-08	0.134657	0.543662	0.00996891	0.974136
rpoD	RNA polymerase, sigma 70 (sigma D) factor	-0.328962	0.0762926	-0.547553	0.0183307	-0.216073	0.812833	-0.695854	0.000320644	-0.810878	0.0499829	-0.809825	0.0297293	0.0804392	0.694497	0.336466	0.138364	-0.323792	0.191072	0.372078	0.0455976	0.0679261	0.777745	0.0355317	0.914477
rrmJ (rlmE)	23S rRNA 2'-O-ribose U2552 methyltransferase	-0.391659	0.0342653	-0.609885	0.00726638	-0.731606	0.256744	-0.552202	0.0040905	-1.01561	0.0298032	-1.08657	0.00178777	-0.592729	0.00030683	-0.166187	0.440964	-0.0632819	0.823327	0.0167926	0.93117	-0.103765	0.621213	-0.221941	0.40713
sdaC	L-serine:H+ symporter SdaC	-2.30234	2.08e-29	-0.0297561	0.946275	1.45505	0.140695	-0.601229	0.0102996	1.21814	0.0218857	1.19744	0.000883449	2.04509	5.53e-23	0.992194	3.3e-05	1.20751	1.14e-05	1.55141	1.77e-14	1.54402	2.94e-13	1.70011	2.29e-09
topA	DNA topoisomerase 1	-0.912398	8.88e-08	-0.0125859	0.962883	0.0120669	0.988544	-0.12526	0.567344	-0.465241	0.387219	-0.138911	0.757329	0.0980266	0.574805	-0.227849	0.274621	-0.32862	0.140581	-0.159429	0.378232	0.485767	0.00922026	0.363629	0.149956
yafD	endonuclease/exonuclease/phosphatase domain-containing protein YafD	-0.18885	0.274909	0.870046	0.000242999	0.662684	0.315245	0.509216	0.012219	0.289047	0.686534	0.0121797	0.980671	0.512781	0.00277376	0.395702	0.0497703	0.221131	0.397402	0.355832	0.0446562	0.915143	5.94e-07	0.642848	0.00780645
yafE	putative S-adenosylmethionine-dependent methyltransferase	0.276875	0.173802	-1.16156	0.000194034	-0.693636	0.419294	-1.24233	1.53e-07	-1.16048	0.0302043	-0.586535	0.161331	-1.18239	5.24e-07	-1.00175	5.54e-05	-0.272625	0.392389	-1.10731	1.45e-06	0.182464	0.415749	0.309588	0.296065
ybbN (cnoX)	chaperedoxin	-1.2099	7.34e-13	0.147284	0.559454	0.47326	0.569079	0.13454	0.538014	0.615592	0.20023	-0.280544	0.465134	0.45067	0.00825871	1.20628	1.49e-08	0.717248	0.00286472	1.50901	3.61e-21	1.16322	1.14e-10	0.804528	0.000889783
ybeY	endoribonuclease YbeY	-0.447986	0.0148823	0.325586	0.186145	0.387767	0.588772	0.436741	0.0379887	0.114477	0.869715	-0.297485	0.440394	0.200544	0.264843	0.257849	0.21686	0.0944994	0.746444	0.518993	0.00265816	0.506442	0.0106258	0.322444	0.213576
ybeZ	PhoH-like protein	-0.00623458	0.976226	0.0411063	0.886491	0.0873057	0.918604	0.203742	0.361137	-0.255077	0.707961	-0.760332	0.031099	-0.139861	0.45638	0.121384	0.589851	-0.115989	0.694593	0.255622	0.168105	0.06149	0.783683	-0.0626734	0.851494
yccV (hspQ)	heat shock protein HspQ	-0.668762	0.00026855	1.0322	4.39e-06	0.890861	0.175218	0.891944	2.57e-06	0.48994	0.360202	0.426689	0.276877	1.01842	2.15e-09	0.708652	0.000442138	1.04766	3.57e-07	0.686397	9.21e-05	0.804139	1.85e-05	0.360787	0.169702
ycjF	DUF697 domain-containing inner membrane protein YcjF	-0.998477	7.76e-07	-0.701873	0.00836606	-0.346264	0.673735	-0.632967	0.00295244	-0.0637459	0.928028	-0.904961	0.0128671	-0.804051	0.000304824	0.711391	0.00233278	0.689947	0.0230711	1.19456	1.37e-11	0.151365	0.491069	0.0192204	0.953022
yhdN	DUF1992 domain-containing protein YhdN	-0.170531	0.379767	-0.335884	0.2345	-0.286782	0.726883	-0.540176	0.0246373	-0.688564	0.230036	-0.387585	0.362087	-0.0714656	0.759847	0.0907189	0.732885	0.276827	0.296432	-0.0177255	0.939968	0.0758958	0.748835	0.181951	0.544906
yheL (tusB)	sulfurtransferase complex subunit TusB	-0.618815	0.00210728	-0.811965	0.00473187	-0.507463	0.508343	-0.893934	7.16e-05	-0.488318	0.400763	-0.385458	0.362649	0.00537061	0.985925	0.422053	0.0587208	-0.220581	0.457022	0.661563	0.00112416	0.288105	0.19556	0.655785	0.0146666
yhgH	DNA utilization protein YhgH	-1.02154	6.42e-09	0.18736	0.488417	0.239546	0.778381	-0.171565	0.479602	0.274028	0.652797	-0.176313	0.684089	0.317987	0.104077	0.522045	0.0124966	-0.00943353	0.977285	0.573346	0.00245707	0.844908	9.72e-06	0.818103	0.0011442
yrfG	purine nucleotidase	-0.13879	0.491567	-0.491451	0.0520344	-0.430513	0.577388	-0.499411	0.0109518	-0.63424	0.179198	-0.274558	0.493277	-0.110728	0.563205	0.141998	0.529485	-0.396461	0.0805736	0.200195	0.281958	0.139735	0.51678	-0.0247522	0.950804
General response genes4
rpoS	RNA polymerase, sigma S (sigma 38) factor	1.31706	6.92e-09	-0.136133	0.685775	-1.19031	0.0584088	-0.744235	0.00810765	-1.47475	0.0297715	-1.99446	2.55e-08	-1.08877	0.000474653	-0.61917	0.0200666	-0.536522	0.104208	-0.924502	0.00036321	-1.45768	2.92e-09	-1.37574	3.02e-05
aidB	isovaleryl-CoA dehydrogenase and DNA-binding transcriptional repressor	2.96881	3.84e-49	-0.980333	0.000200527	-1.09756	0.128001	-0.273467	0.270392	-1.1029	0.0384753	-1.94085	4.67e-08	-2.08814	2.19e-20	-0.0806824	0.775975	-0.467142	0.121424	-0.423093	0.0695194	-2.0521	6.47e-22	-1.6462	9.14e-09
artM	L-arginine ABC transporter membrane subunit ArtM	0.0161677	0.941678	-0.159973	0.568663	0.198905	0.817873	-0.08144	0.730093	-0.1338	0.824748	-0.283608	0.47919	0.340974	0.0542302	-0.262176	0.215017	0.0289285	0.931082	0.0971468	0.6357	0.317727	0.109942	0.321565	0.274578
artP	L-arginine ABC transporter ATP binding subunit	0.976719	1.53e-08	-1.10932	5.31e-06	-0.561308	0.426938	-0.771155	7.82e-05	-0.63961	0.220877	-1.23818	0.00021843	-0.551603	0.00184106	-0.705529	0.000372391	-0.312288	0.195046	-0.542333	0.00220117	-0.14903	0.485797	-0.103541	0.787272
blc	outer membrane lipoprotein Blc	2.56528	1.22e-42	0.487977	0.0929429	-0.129856	0.902157	0.839046	0.000270066	-0.611944	0.439104	-1.44075	2.33e-05	-1.43408	6.2e-11	0.186127	0.458436	-0.0466465	0.901659	0.00820631	0.975456	-0.675357	0.00797421	-1.26824	6.44e-06
bolA	DNA-binding transcriptional dual regulator BolA	1.7641	7.07e-16	0.333869	0.262647	-0.232314	0.789918	0.726083	0.00447844	-0.681436	0.324026	-1.51109	1.02e-05	-1.16391	1.21e-06	-0.044019	0.878244	0.0606376	0.878219	-0.403753	0.101482	-0.765969	0.00157059	-1.14857	0.00290876
cbpA	curved DNA-binding protein	1.45228	4.39e-20	-0.0824102	0.781722	-0.191387	0.812833	0.383197	0.0820011	-0.26175	0.747243	-1.52672	1.53e-06	-0.642961	0.000501002	-0.159328	0.489544	-0.31467	0.23104	-0.157277	0.416027	-0.399032	0.0446446	-0.647289	0.00948396
csiD (glaH)	glutarate dioxygenase GlaH	3.79508	9.23e-15	0.114177	0.755164	-0.247313	0.803202	-0.377767	0.183467	0.30399	0.780824	-2.57394	9.28e-13	-2.60091	1.95e-20	-1.15434	2.5e-05	-0.291711	0.559086	-1.56726	2.13e-09	-2.31975	1.76e-19	-1.61964	0.00321741
dps	stationary phase nucleoid component that sequesters iron and protects DNA from damage	3.0719	5.75e-68	-0.0443387	0.884981	-0.350716	0.718525	1.14612	1.36e-06	-0.512033	0.595394	-2.01893	4.43e-10	-1.69951	2.02e-17	-0.830119	0.000128686	0.0697266	0.834246	-0.929535	2.84e-05	-1.67604	1.48e-16	-1.90991	6.67e-11
fbaB	fructose-bisphosphate aldolase class I	3.04416	9e-88	-0.520141	0.03769	-0.589462	0.379636	0.705927	0.000601401	-0.359991	0.66433	-1.96981	8.92e-11	-1.18704	5.15e-11	-0.275933	0.227464	-0.250544	0.313746	-0.359316	0.0551989	-0.959495	3.45e-07	-1.02137	1.97e-05
fic	putative adenosine monophosphate—protein transferase Fic	3.66037	3.57e-59	-1.0096	0.000686329	-1.47314	0.0421209	-0.500472	0.0747954	-2.04994	0.000361475	-2.87845	1.08e-16	-2.56779	4.19e-22	-1.06758	2.82e-05	-1.42971	3.76e-06	-1.37309	1.91e-08	-2.38126	2.73e-22	-1.8981	4.81e-06
gabD	succinate-semialdehyde dehydrogenase (NADP+) GabD	3.22041	3.44e-59	-0.0499984	0.863894	-0.247465	0.781459	-0.292391	0.200038	0.136262	0.888593	-2.59028	2.79e-15	-2.167	5.5e-28	-1.39471	1.81e-11	-0.497921	0.0788782	-1.53473	1.19e-16	-1.84114	3.73e-20	-0.659118	0.251338
gabP	4-aminobutanoate:H+ symporter	3.01853	3.3e-63	0.00382578	0.991044	-0.117161	0.923058	-0.220648	0.323883	0.57305	0.473721	-2.01741	2.48e-10	-1.99288	1.05e-22	-1.35678	1.84e-11	-0.317743	0.216103	-1.47468	2.59e-15	-1.77422	6.9e-20	-0.259858	0.869963
gadA	glutamate decarboxylase A	1.26351	1.45e-07	-1.09267	0.00115055	-0.636889	NA	-0.18709	0.538815	-0.0702362	0.942348	-0.343435	0.549455	-1.23317	3.53e-05	0.357402	0.170403	0.231215	0.473353	0.23433	0.354076	-0.359836	0.150966	-0.823467	0.00515033
gadB	glutamate decarboxylase B	1.97441	1.35e-21	-0.787714	0.00393975	-0.439982	0.641434	0.405218	0.0873434	-0.181099	0.834265	-1.39291	0.000750943	-1.53657	2.05e-10	-0.283389	0.246081	-0.0352199	0.922414	-0.281993	0.240817	-1.05837	1.92e-06	-1.46834	1.59e-05
gadX	DNA-binding transcriptional dual regulator GadX	3.07371	2.3e-65	-2.34266	9.65e-23	-1.24914	0.219643	-1.28363	2.72e-10	-2.04435	2.42e-06	-2.78855	8.9e-19	-1.8636	2.08e-19	0.0215819	0.932946	-0.720376	0.00418095	-0.0816296	0.719292	-2.16756	1.23e-23	-1.83151	1.75e-11
hdeA	periplasmic acid stress chaperone HdeA	1.03365	4.3e-06	-1.15558	0.000416729	-0.908085	NA	-0.264749	0.373136	-0.518577	0.473865	-1.04738	0.027463	-0.797128	0.00333973	-0.212736	0.453948	-0.369848	0.225365	0.054329	0.84135	-0.875764	0.000134244	-0.967413	0.00294222
hdeB	periplasmic acid stress chaperone HdeB	1.66494	1.71e-05	-0.601582	0.17583	-0.204147	NA	0.331535	0.360278	-0.0259224	NA	-0.172081	0.823105	-0.889323	0.0384895	-0.552281	0.128943	-0.160882	0.711384	0.188596	0.584952	-1.33228	1.72e-05	-2.08328	2.13e-07
hnr (rssB)	regulator of RpoS	1.53092	6.06e-22	-0.643922	0.00450637	-0.537471	0.453044	-0.0370556	0.887529	-0.818069	0.138917	-1.1735	0.00042924	-0.792913	2.05e-06	-0.725876	0.000182675	-0.28131	0.230638	-0.565478	0.00103304	-0.772114	3.07e-05	-0.781457	0.0011193
katE	catalase HPII	2.72869	1.19e-80	-0.791189	0.00180276	-0.0831395	0.922149	0.548377	0.00817699	-0.234035	0.754878	-1.56631	3.89e-07	-0.595829	0.00338832	0.0952726	0.720152	-0.105448	0.704568	0.211122	0.257801	-1.00156	8.79e-08	-0.543142	0.0325993
ldcC	lysine decarboxylase 2	1.85248	2.88e-24	-0.443413	0.103684	-0.443483	0.564649	0.196452	0.446659	-0.641016	0.285831	-1.18031	0.000453687	-1.07202	5.65e-07	-0.492675	0.0294179	-0.723739	0.00626066	-0.654866	0.00140434	-0.963607	4.86e-06	-0.724704	0.0167861
mscL	large conductance mechanosensitive channel	0.962185	2.48e-05	0.313464	0.355647	-0.145332	0.870555	0.444049	0.0996893	-0.503399	0.502256	-1.13194	0.00203847	-0.479847	0.0802627	0.212284	0.468576	0.0788976	0.848946	-0.104113	0.728827	-0.760025	0.00258849	-0.835256	0.0384952
msyB	acidic protein MsyB	4.50817	2.13e-127	-2.42788	5.45e-21	-1.84606	0.000817237	-0.873159	5.47e-05	-1.34618	0.0555278	-3.56655	3.91e-31	-2.62819	1.46e-35	-0.845439	0.000130292	-0.435054	0.119831	-1.05204	1.95e-07	-2.37807	7.35e-26	-2.24912	1.26e-12
narU	nitrate/nitrite transporter NarU	0.58998	0.0768174	-1.38796	0.0001697	-0.424289	NA	-0.410483	0.19193	0.115928	0.929853	0.306914	0.619908	-1.13335	0.000424177	-0.942649	0.00105432	0.148953	0.675057	-1.00825	0.000446144	-0.964566	9.87e-05	-0.808379	0.00737488
osmB	osmotically-inducible lipoprotein OsmB	3.56536	2.84e-96	-1.62377	1.96e-11	-1.58471	0.0050408	-0.625283	0.001923	-1.53625	0.0103477	-2.73362	2.49e-18	-1.94672	5.05e-27	-0.224871	0.321853	-0.191669	0.442629	-0.311752	0.136354	-1.42433	1.72e-14	-2.12874	1.14e-16
osmC	osmotically inducible peroxiredoxin OsmC	3.1608	1.34e-77	-0.550315	0.0198755	-0.562546	0.488833	1.05531	2.52e-07	-0.439008	0.610908	-2.15585	6.97e-13	-1.76563	1.13e-17	0.0837371	0.740622	-0.0139918	0.964574	-0.00140139	0.994137	-1.02829	2.58e-08	-1.54866	1.48e-08
osmY	periplasmic chaperone OsmY	2.06701	7.08e-37	-1.18732	2.91e-06	-0.206454	0.791224	0.00370227	0.989706	-0.507466	0.303655	-1.00362	0.00185483	-0.0890096	0.729214	2.32866	7.41e-24	1.08292	2.47e-06	2.0311	6.49e-28	0.608367	0.00253041	-0.405662	0.319353
otsA	trehalose-6-phosphate synthase	2.40607	1.14e-57	-0.934014	3.19e-05	-0.343065	0.645841	-0.259625	0.212658	-0.348133	0.633291	-1.54661	3.46e-07	-0.540118	0.00225759	0.312491	0.152468	-0.264778	0.261515	0.274489	0.142357	-0.122037	0.56036	-0.37801	0.163671
otsB	trehalose-6-phosphate phosphatase	3.04451	2.45e-76	-1.40948	3.97e-09	-0.788261	0.299455	-0.408178	0.0646269	-1.24518	0.0115434	-1.95341	1.3e-09	-1.40951	2.16e-13	-0.318263	0.158397	-0.584314	0.0132466	-0.305695	0.11981	-0.861614	1.21e-05	-0.708616	0.0452633
pdhR	DNA-binding transcriptional dual regulator PdhR	-1.20891	5.73e-10	-0.0129305	0.969782	0.390367	0.659686	-0.246142	0.302197	0.55358	0.277752	0.482127	0.202956	1.09911	6.41e-09	0.431489	0.0476291	1.2363	1.28e-06	0.695982	0.00199991	0.651865	0.00161426	0.743096	0.0169615
poxB	pyruvate oxidase	3.05687	7.91e-71	-0.199469	0.461272	-0.316357	0.683986	0.903867	1.46e-05	-0.634173	0.340839	-1.36468	2.01e-05	-0.939112	6.44e-06	0.244244	0.285252	-0.226052	0.419001	0.238636	0.250658	-0.606714	0.0031526	-0.857253	0.00478797
rpsV (sra)	30S ribosomal subunit protein S22	4.79742	1.81e-213	-1.33429	1.51e-08	-1.35661	0.0482189	0.177076	0.490188	-1.24199	0.063218	-2.95388	1.3e-23	-2.39705	6.71e-44	-0.353693	0.131083	-0.283687	0.283634	-0.456398	0.0309448	-1.90682	1.06e-19	-2.33319	1.79e-12
ychK (rssA)	putative patatin-like phospholipase RssA	0.806732	5.72e-07	-0.37386	0.1263	-0.371582	0.624862	0.0710549	0.773669	-0.774503	0.161428	-0.547414	0.124399	-0.416147	0.0157767	-0.75428	0.000108555	-0.39879	0.0785448	-0.590689	0.000970833	-0.464777	0.0150039	-0.417965	0.0974288
talA (alaT)	tRNA-Ala(UGC)	2.28004	4.53e-57	-1.03759	4.56e-06	-0.310062	0.675603	0.102465	0.694702	-0.494594	0.458257	-1.74826	9.88e-09	-0.835646	5.76e-06	0.402712	0.0804175	0.0881224	0.747512	0.410713	0.021096	-0.251219	0.208983	-0.422477	0.176585
tam	trans-aconitate 2-methyltransferase	2.47813	2.89e-44	-0.657719	0.0065196	-0.399449	0.626381	0.631488	0.00129975	-0.386673	0.616042	-1.32387	0.000101708	-1.05538	1.52e-07	-0.169135	0.45756	-0.0398936	0.917001	-0.257916	0.185248	-0.780731	6.28e-05	-0.991377	0.000263653
tktB	transketolase 2	2.53404	7.27e-70	-1.01545	2.22e-06	-0.492175	0.468669	0.242747	0.270971	-0.388121	0.588946	-1.81097	1.25e-09	-1.04678	1.66e-07	0.428054	0.0447311	0.144488	0.576445	0.36645	0.0332873	-0.450038	0.0168178	-0.644162	0.0114673
treA	periplasmic trehalase	3.76861	4.98e-89	-0.793354	0.00113216	-0.930667	0.224508	0.818331	0.000243569	-0.872456	0.224047	-2.37595	1.55e-14	-2.41766	1.57e-39	-1.74153	3.13e-19	-0.616666	0.0227757	-1.85199	8.93e-27	-2.46264	1.37e-34	-2.28139	1.43e-21
treF	cytoplasmic trehalase	1.59997	6.8e-22	-0.515174	0.0440041	-0.375401	0.662104	-0.068851	0.798245	-0.123222	0.85513	-0.917583	0.0125017	-0.77432	8.46e-05	0.408754	0.0534806	0.0565462	0.854022	0.277601	0.158647	-0.501635	0.0168564	-0.778129	0.00278845
wrbA	NAD(P)H:quinone oxidoreductase	3.56309	5.51e-97	-0.341951	0.189659	-0.322772	0.678869	1.13805	8.7e-09	-0.146851	0.873475	-2.11794	1.04e-12	-1.24599	1.05e-12	0.0506733	0.835931	0.34182	0.159185	0.014921	0.94658	-1.35368	6.63e-13	-1.52577	7.83e-10
xasA (gadC)	L-glutamate:4-aminobutyrate antiporter	1.57123	1.02e-21	-1.09592	2.14e-05	-0.806806	0.331245	-0.242194	0.299224	-0.472321	0.388225	-0.926738	0.0229977	-1.61498	3.74e-13	-0.516817	0.0158683	0.0517736	0.863473	-0.646538	0.000783489	-1.00431	3.52e-07	-1.13166	3.47e-06
ybiO	moderate conductance mechanosensitive channel YbiO	1.16347	6.55e-11	-0.537721	0.0392957	0.136637	0.901051	0.372285	0.0883705	0.0834187	0.897458	-0.238745	0.619068	-0.690149	0.000897979	-0.416518	0.0629657	0.0475417	0.882749	-0.329311	0.11082	-0.319841	0.129867	-0.496356	0.0584048
ycgB	PF04293 family protein YcgB	3.33367	3.11e-56	1.28797	6.49e-07	0.464425	0.612944	1.62671	3.88e-12	-0.315103	0.716677	-1.11075	0.00134045	-1.07349	1.41e-06	0.121509	0.64097	-0.12454	0.739672	-0.236324	0.320366	-0.748808	0.00178104	-1.54978	5.74e-08
ycgZ	putative two-component system connector protein YcgZ	3.15602	6.42e-58	-1.89657	4.55e-11	-0.459884	0.582611	-1.21583	2.73e-08	-0.454038	0.559734	-2.40655	2.06e-10	-1.05665	3.28e-07	0.51175	0.0179692	0.249342	0.519403	0.439319	0.0239017	-0.405087	0.0524579	-0.248016	0.499568
yciG	stress-induced bacterial acidophilic repeat motifs-containing protein YciG	4.50515	1.54e-72	-1.62441	3.03e-07	-1.47658	0.036661	-0.184048	0.511504	-1.22551	0.0478039	-2.31757	2.11e-09	-1.76863	1.76e-11	-0.0591485	0.834629	0.340538	0.265397	0.0773508	0.786445	-2.04721	3.43e-19	-3.03883	1.08e-23
ydaM (dgcM)	diguanylate cyclase DgcM	1.93564	1.3e-41	0.85317	0.000104411	0.982429	0.179829	2.22728	2.52e-31	0.631413	0.386432	-0.153069	0.721419	0.0692077	0.716495	-1.19542	3.24e-09	0.119017	0.648011	-0.933552	8.81e-08	-0.150674	0.465592	-0.124736	0.723367
ydcS	putative ABC transporter periplasmic binding protein / polyhydroxybutyrate synthase	4.40195	1.81e-59	0.54049	0.0865784	-0.339641	0.778381	1.90441	2.4e-11	-1.02114	0.292068	-2.40018	6.86e-10	-3.30948	2.56e-28	-2.5927	6.32e-24	-0.72593	0.110544	-2.86326	9.96e-28	-3.64658	1.26e-48	-3.51499	4.24e-18
ydgA	DUF945 domain-containing protein YdgA	-0.200314	0.318644	0.605779	0.0145906	0.55108	0.424042	0.807152	0.000175306	-0.119795	0.85953	-0.249707	0.549385	0.467185	0.0243781	0.341084	0.1517	-0.0939792	0.769509	0.345662	0.110466	0.0535082	0.828248	0.0212106	0.954075
yedU (hchA)	protein/nucleic acid deglycase 1	0.148657	0.672039	-0.377702	0.463483	-0.470744	NA	0.0423011	0.932447	0.332232	NA	0.926471	0.100247	-0.00490347	0.993076	-1.23766	0.0017695	-0.0057664	0.992277	-0.713044	0.0634523	-0.131482	0.700947	0.0659933	0.902816
ygaF (lhgD)	L-2-hydroxyglutarate dehydrogenase	3.48717	4.46e-50	-0.153064	0.596377	-0.404806	0.638581	-0.499639	0.0336996	0.205678	0.837824	-2.5876	3.57e-15	-2.39234	2.45e-28	-1.27847	3.33e-09	-0.386332	0.274828	-1.74034	5.36e-18	-2.18313	4.28e-25	-1.18214	0.0172784
ygaM	DUF883 domain-containing protein YgaM	3.21716	5.59e-87	0.397753	0.0893572	0.171741	0.864423	1.3132	3.62e-09	-0.376197	0.683237	-1.55836	3.9e-07	-1.1637	3.7e-11	0.286145	0.217189	0.106196	0.70979	0.0443652	0.855544	-1.14196	1.46e-08	-1.33918	1.38e-07
ygaU (kbp)	K+ binding protein	3.61027	2.11e-91	-1.05431	2.51e-05	-1.09778	0.12158	0.255208	0.331346	-1.03469	0.137781	-2.8877	7.01e-21	-2.21268	2.65e-27	-0.116119	0.661794	-0.25916	0.366727	-0.283618	0.204015	-1.6585	2.33e-16	-2.08482	4.85e-13
yggE	DUF541 domain-containing protein YggE	2.42083	6.31e-52	-0.654104	0.00655487	-0.828409	0.192463	0.123347	0.59405	-0.505205	0.465987	-1.81282	4.87e-09	-1.24062	1.92e-12	0.288298	0.177308	-0.221115	0.418828	-0.0044082	0.982342	-0.821903	1.26e-05	-1.18477	9.42e-06
ygjG (patA)	putrescine aminotransferase	3.34259	5.79e-84	0.341514	0.160352	0.223552	0.858778	1.63416	5.27e-13	-0.175792	0.865992	-1.91817	5.86e-10	-2.19872	9.07e-35	-1.24955	6.93e-11	0.0475174	0.882749	-1.3797	1.99e-13	-1.7141	1.81e-16	-2.05279	1.17e-14
yhbO	protein/nucleic acid deglycase 2	1.51758	7.34e-10	-0.974122	0.00124033	-0.850565	0.296611	0.206081	0.507839	-0.667638	0.31137	-0.809791	0.102632	-1.58066	4.38e-08	-0.788706	0.0015022	-0.271675	0.357126	-0.579955	0.0313701	-1.39385	5.08e-10	-1.43393	5.86e-07
yhiD	inner membrane protein YhiD	0.155869	0.829823	-0.296698	0.694021	1.07289	NA	0.943226	0.0646269	1.44528	NA	1.9783	0.00467953	-0.920914	0.219551	-0.155239	0.799694	0.484285	0.406618	-0.308462	0.633533	-0.386021	0.426718	-1.21939	0.0385526
yhiE (gadE)	DNA-binding transcriptional activator GadE	5.17808	9.62e-74	-1.83997	5.79e-12	-1.31076	0.168704	-0.13126	0.698115	-1.69996	0.000177289	-1.70049	2.07e-07	-0.931079	9.74e-07	0.355162	0.10042	-0.829938	0.00220845	0.899314	6.28e-07	-3.18384	6.94e-57	-1.99395	0.000332028
yhiO (uspB)	universal stress protein B	2.51063	2.3e-27	-0.332887	0.302013	-0.919226	0.247879	0.0547042	0.868292	-1.24809	0.0525418	-2.09568	3.74e-09	-1.45678	1.62e-08	0.563492	0.026104	0.279102	0.437443	0.206976	0.44296	-1.07712	2.86e-05	-1.4269	1.61e-05
yhiU (mdtE)	multidrug efflux pump membrane fusion protein MdtE	1.93678	1.68e-14	-2.04339	3.08e-09	-0.947847	0.28482	-0.149843	0.601286	-0.462879	0.504353	-0.49566	0.263728	-1.17249	2.94e-06	-0.0512225	0.857958	-0.63343	0.0513229	0.920849	1.42e-06	-1.44366	1.15e-10	-0.960743	0.00177226
yhiW (gadW)	DNA-binding transcriptional dual regulator GadW	2.78921	1.05e-48	-3.03599	2.69e-26	-1.04897	0.381578	-1.85826	1.04e-15	-1.62336	0.000301095	-2.41893	1.21e-09	-2.97174	2.66e-32	-1.1535	2.63e-07	-0.893929	0.000224453	-0.86931	1.67e-05	-2.29943	1.03e-28	-2.07204	8.66e-15
yhjG	AsmA family protein YhjG	2.78972	4.54e-37	-0.791516	0.00606635	-0.912957	0.228443	0.133902	0.650043	-0.965698	0.0925905	-1.68662	1.93e-06	-1.99403	4.52e-17	-0.245508	0.336105	-0.456657	0.135038	-0.563667	0.0124665	-1.39019	5.1e-10	-1.45655	1.88e-05
yiaG	putative DNA-binding transcriptional regulator YiaG	2.5577	4.78e-35	-0.762414	0.00963524	-0.37212	0.632317	0.411847	0.0908575	-0.0893051	0.916533	-1.49806	2.69e-05	-0.693018	0.0069235	1.61808	1.67e-11	0.732744	0.0104288	1.57267	4.22e-13	-0.397631	0.107993	-1.17103	0.000114549
yjbJ	putative stress response protein YjbJ	3.18945	7.15e-86	-1.88804	2.48e-16	-1.67714	0.0303324	-0.788101	0.00101678	-1.85363	0.000202577	-2.9637	2.67e-21	-2.57369	1.27e-38	-0.746436	0.000926871	0.317531	0.209362	-1.04003	1.67e-07	-2.19273	5.03e-31	-2.33583	2.06e-14
yjgB (ahr)	NADPH-dependent aldehyde reductase Ahr	2.80526	2.42e-45	-0.842009	0.00142657	-0.841591	0.216878	0.15123	0.540054	-0.559637	0.355513	-1.40964	6.84e-05	-1.39945	6.36e-11	0.488837	0.0378191	-0.0788964	0.819182	0.343424	0.0999533	-0.666082	0.00351777	-1.11524	4.47e-05
ymgA	putative two-component system connector protein YmgA	4.13917	3.9e-55	-2.44565	4.73e-15	-0.690661	0.493132	-1.50485	9.32e-11	-0.786119	0.261683	-2.87815	6.97e-13	-1.22419	1.59e-07	0.375729	0.114035	0.368925	0.28923	0.343251	0.092526	-1.50384	1.74e-11	-0.712938	0.0737281
ynhG (ldtE)	L,D-transpeptidase LdtE	1.86045	1.31e-19	0.362592	0.268527	-0.441261	0.577843	0.114818	0.684829	-0.985179	0.0941249	-1.41429	4.38e-05	-1.24753	1.66e-07	0.200604	0.449338	-0.471878	0.138621	-0.146378	0.552189	-0.660417	0.00532049	-0.925289	0.00319281
1 Values refer to the logarithm base 2 Fold Change
2 P value adjusted using the Benjamini-Hochberg procedure
3 Genes (synonym) taken from Riehle et al. 2003, Nonaka et al. 2006, Gunasekera et al. 2008)
4 Genes (synonym) taken from Weber et al. 2005
