# Supplementary material for: Patterns of Fitness and Gene Expression Epistasis Generated by Beneficial Mutations in the rho and rpoB Genes of Escherichia coli during High-Temperature Adaptation
Source: Mol Biol Evol. 2024 Sep 5;41(9):msae187. doi: 10.1093/molbev/msae187 (PMC11414761; doi:10.1093/molbev/msae187)
Supplement: msae187_Supplementary_Data [file msae187_supplementary_data.zip › Dataset2.xlsx]

## Sheet: black
id	kTotal	kWithin	MMblack	Mmblack (Abs)	p.MMblack	Hub
flhA	29.5943	22.3767	-0.99107	0.99107	3.6334e-25	Y
flgH	27.9506	22.1102	-0.990447	0.990447	8.99023e-25	Y
flgI	27.3657	21.8055	-0.991193	0.991193	3.01193e-25	Y
flgG	28.0942	21.5019	-0.984261	0.984261	7.33813e-22	Y
flgF	27.3822	21.3223	-0.984951	0.984951	4.02202e-22	Y
flhB	29.4711	21.2484	-0.983846	0.983846	1.03939e-21	Y
flgE	27.1163	20.7795	-0.980874	0.980874	9.99092e-21	Y
flgN	26.4107	20.5789	-0.986214	0.986214	1.24078e-22	Y
flgJ	26.2238	20.5135	-0.984802	0.984802	4.59055e-22	Y
yecR	25.8998	20.3175	-0.979875	0.979875	1.97444e-20	Y
flhE	25.8582	19.9986	-0.984189	0.984189	7.79722e-22	Y
flgM	26.2117	19.8645	-0.980268	0.980268	1.51649e-20	Y
flgD	26.3672	19.8302	-0.976565	0.976565	1.51324e-19	Y
flgA	25.8755	19.4562	-0.977149	0.977149	1.0798e-19	Y
flgC	25.9642	18.9475	-0.972716	0.972716	1.15232e-18	Y
flgB	24.6037	18.6521	-0.97451	0.97451	4.64779e-19	Y
flgK	20.9692	15.5299	-0.955536	0.955536	7.5994e-16	N
ymdA	17.6567	13.4899	-0.948598	0.948598	5.16392e-15	N
flgL	15.0987	11.6255	-0.927941	0.927941	4.36402e-13	N
csgC	13.91	9.97841	-0.9141	0.9141	4.30282e-12	N
hdhA	12.8603	9.73623	0.95268	0.95268	1.73134e-15	N
sdaA	19.3171	9.57862	0.915667	0.915667	3.3878e-12	N
polB	21.9565	9.53586	0.916455	0.916455	2.99915e-12	N
yjeF	19.8608	8.10125	0.92559	0.92559	6.63699e-13	N
phoA	11.5998	7.65802	0.910446	0.910446	7.38614e-12	N
ymgC	15.4672	7.6126	0.889583	0.889583	1.09928e-10	N
umuD	13.0298	7.46242	0.901256	0.901256	2.61183e-11	N
moaE	9.19486	6.80306	0.931817	0.931817	2.11737e-13	N
znuA	13.9415	6.61456	-0.874495	0.874495	5.64758e-10	N
pqqL	14.0096	6.49842	-0.896957	0.896957	4.52276e-11	N
ymgA	13.2142	6.49164	0.871271	0.871271	7.79692e-10	N
ycgZ	10.744	6.43744	0.874915	0.874915	5.41134e-10	N
mutT	13.9186	6.23641	-0.900474	0.900474	2.89127e-11	N
yecT	8.98033	5.99859	-0.894897	0.894897	5.83439e-11	N
yehS	11.0353	5.94892	-0.911741	0.911741	6.11538e-12	N
moaC	8.22989	5.92709	0.912721	0.912721	5.29072e-12	N
iraD	8.25842	5.87347	0.927814	0.927814	4.46596e-13	N
yeaE	10.8921	5.72923	-0.897675	0.897675	4.13335e-11	N
cpxP	9.01534	5.61356	0.890559	0.890559	9.80934e-11	N
recN	16.3028	5.26799	0.87773	0.87773	4.04916e-10	N
glpD	12.2887	5.18191	0.891702	0.891702	8.57298e-11	N
ymdF	17.4535	5.13437	0.877673	0.877673	4.07349e-10	N
ybaJ	11.6866	5.07973	0.872835	0.872835	6.67501e-10	N
yaiB	7.14014	4.91618	0.903669	0.903669	1.89789e-11	N
phoB	10.0955	4.88966	0.879225	0.879225	3.46128e-10	N
ymgB	20.1642	4.44845	0.841481	0.841481	1.07666e-08	N
gadX	16.116	4.25796	0.864672	0.864672	1.47008e-09	N
uvrB	7.18656	4.05487	0.870572	0.870572	8.35235e-10	N
cueR	10.5172	4.05233	0.86666	0.86666	1.21866e-09	N
ygaV	5.68909	3.9306	0.894969	0.894969	5.78374e-11	N
moaD	6.16234	3.92906	0.876765	0.876765	4.47629e-10	N
rpmE2	9.78477	3.88592	-0.843876	0.843876	8.89817e-09	N
ECB_02855	11.5851	3.80055	0.874449	0.874449	5.67387e-10	N
thiD	5.38192	3.77183	-0.872647	0.872647	6.80151e-10	N
pspB	6.08931	3.5795	0.827587	0.827587	3.06765e-08	N
argA	4.14561	3.39008	0.863322	0.863322	1.6669e-09	N
gudD	7.98489	3.38246	0.862789	0.862789	1.75093e-09	N
yfeS	13.5123	3.31538	-0.827848	0.827848	3.01062e-08	N
umuC	8.25494	3.19123	0.834387	0.834387	1.85967e-08	N
ECB_01989	6.10999	3.16674	0.847517	0.847517	6.61925e-09	N
ECB_01991	5.99236	2.81174	0.839281	0.839281	1.2791e-08	N
argC	3.41749	2.73008	0.768322	0.768322	1.13458e-06	N
yodA	3.1501	2.70601	-0.847619	0.847619	6.56411e-09	N
argG	3.73516	2.64264	0.830104	0.830104	2.55542e-08	N
argB	3.88621	2.62414	0.773433	0.773433	8.67763e-07	N
moaB	5.41146	2.61443	0.830836	0.830836	2.42192e-08	N
fdoI	5.60722	2.56494	-0.777344	0.777344	7.03516e-07	N
kdpD	5.26891	2.539	0.863938	0.863938	1.57426e-09	N
nuoM	8.98302	2.53176	-0.741841	0.741841	4.11621e-06	N
yobD	8.20648	2.43595	-0.850656	0.850656	5.09748e-09	N
argE	4.13095	2.40209	0.796196	0.796196	2.40488e-07	N
argD	2.93416	2.39741	0.789741	0.789741	3.51528e-07	N
ECB_00831	6.0743	2.21459	-0.840116	0.840116	1.19849e-08	N
yfeK	4.78917	2.12452	-0.817816	0.817816	6.07082e-08	N
yebE	9.27136	2.10481	0.797725	0.797725	2.19368e-07	N
insA-10	3.38199	2.06636	-0.850187	0.850187	5.30239e-09	N
yegZ	2.86433	2.05563	0.812493	0.812493	8.65928e-08	N
pspD	4.99747	2.0056	0.77911	0.77911	6.39015e-07	N
fdoH	4.43952	1.94131	-0.745583	0.745583	3.4637e-06	N
argH	3.23972	1.93149	0.741463	0.741463	4.18789e-06	N
tauA	3.19895	1.89713	0.76657	0.76657	1.24191e-06	N
nuoN	7.73394	1.84575	-0.728888	0.728888	7.32078e-06	N
tauB	3.03818	1.81473	0.732749	0.732749	6.18719e-06	N
yaeI	6.24314	1.8105	-0.801253	0.801253	1.76923e-07	N
ypdB	3.11252	1.80508	0.83457	0.83457	1.83432e-08	N
fsa	3.88849	1.77238	0.828845	0.828845	2.80101e-08	N
glgX	4.97859	1.74717	0.738411	0.738411	4.80963e-06	N
cusA	4.79828	1.69454	-0.755926	0.755926	2.116e-06	N
galR	3.13767	1.68092	-0.786638	0.786638	4.19978e-07	N
hypE	8.06062	1.67809	0.809986	0.809986	1.01964e-07	N
slyB	3.25904	1.66465	0.828721	0.828721	2.82646e-08	N
ybiR	3.98192	1.596	-0.830775	0.830775	2.43269e-08	N
yjaH	3.14754	1.51419	-0.804033	0.804033	1.48894e-07	N
rtcB	7.22654	1.50911	0.762477	0.762477	1.52928e-06	N
ECB_00832	3.38282	1.49394	-0.786527	0.786527	4.22646e-07	N
nuoG	7.45637	1.42185	-0.677701	0.677701	5.3719e-05	N
fdoG	2.87801	1.35618	-0.694751	0.694751	2.89274e-05	N
araE	2.32658	1.29343	0.80674	0.80674	1.25545e-07	N
marC	2.85635	1.28059	0.751777	0.751777	2.58578e-06	N
ymdB	1.5877	1.21995	-0.748718	0.748718	2.99047e-06	N
btuR	4.91489	1.20418	-0.744595	0.744595	3.6261e-06	N
rtn	2.97543	1.18386	-0.743519	0.743519	3.81102e-06	N
glgC	3.66393	1.12059	0.634952	0.634952	0.000215542	N
ylcC	2.99648	1.08887	-0.677112	0.677112	5.48405e-05	N
yebZ	16.2217	1.08713	-0.731169	0.731169	6.63055e-06	N
hdeA	5.33825	1.02982	0.76979	0.76979	1.05122e-06	N
soxS	3.2674	1.0243	0.762656	0.762656	1.51552e-06	N
nuoA	4.12039	1.01249	-0.767996	0.767996	1.15391e-06	N
cspA	2.44723	0.97363	-0.796054	0.796054	2.42539e-07	N
ycaQ	2.88487	0.970165	-0.736422	0.736422	5.25845e-06	N
ycbX	4.32315	0.952013	-0.752697	0.752697	2.47416e-06	N
lasT	2.14513	0.854023	0.746786	0.746786	3.27452e-06	N
ydgC	1.9952	0.84534	-0.757595	0.757595	1.94982e-06	N
yhiU	2.71784	0.837413	0.691413	0.691413	3.27609e-05	N
prlC	2.99115	0.832768	0.671103	0.671103	6.75373e-05	N
uvrC	1.48954	0.793116	0.759081	0.759081	1.81188e-06	N
fucU	1.76681	0.759646	0.742323	0.742323	4.02637e-06	N
asnC	1.36955	0.749318	0.798381	0.798381	2.10832e-07	N
ydhO	1.85424	0.74659	-0.727592	0.727592	7.74101e-06	N
ychJ	2.20921	0.744157	-0.753169	0.753169	2.41858e-06	N
yidB	2.25374	0.736641	0.744467	0.744467	3.64763e-06	N
artJ	1.30781	0.69651	0.706325	0.706325	1.85477e-05	N
tauC	1.58856	0.688535	0.647238	0.647238	0.000147752	N
pspA	1.14335	0.654843	0.720252	0.720252	1.05587e-05	N
ybiU	2.09958	0.650346	0.725071	0.725071	8.62135e-06	N
lysU	2.17116	0.625484	0.698362	0.698362	2.5237e-05	N
thiM	0.973529	0.621534	-0.70525	0.70525	1.93462e-05	N
yejE	1.77823	0.599798	-0.725567	0.725567	8.44138e-06	N
galP	1.1348	0.578471	0.701206	0.701206	2.26341e-05	N
frmB	1.79166	0.539222	0.724782	0.724782	8.72794e-06	N
yhiV	2.67591	0.520882	0.653851	0.653851	0.000119744	N
rne	1.24996	0.484974	-0.734723	0.734723	5.67119e-06	N
sodB	1.46748	0.454104	-0.690071	0.690071	3.44254e-05	N
nlpA	2.62833	0.424194	0.524537	0.524537	0.00348787	N
cysB	1.30459	0.42075	0.575142	0.575142	0.00109927	N
yebK	1.28498	0.400925	-0.712697	0.712697	1.4391e-05	N
araJ	2.03503	0.386335	0.640515	0.640515	0.000182035	N
mlc	0.986887	0.385631	-0.732051	0.732051	6.37955e-06	N
spr	0.796332	0.384865	-0.716505	0.716505	1.23264e-05	N
yjiW	0.791775	0.380203	0.645448	0.645448	0.000156269	N
ECB_04152	0.921443	0.333348	-0.696787	0.696787	2.67912e-05	N
yieM	0.500392	0.331105	0.711688	0.711688	1.49875e-05	N
ECB_02652	0.542201	0.328846	0.707626	0.707626	1.76204e-05	N
yjgM	1.12775	0.321019	0.654212	0.654212	0.000118362	N
yejB	0.561649	0.304861	-0.628164	0.628164	0.000263737	N
yebG	0.522399	0.302841	0.621076	0.621076	0.000323984	N
yegX	1.57825	0.301056	-0.646389	0.646389	0.000151739	N
ymdC	0.499812	0.270964	-0.671052	0.671052	6.76552e-05	N
ybjI	0.897487	0.27002	0.493717	0.493717	0.00649181	N
mobA	0.74609	0.258809	0.634009	0.634009	0.000221732	N
sbmA	0.429936	0.243568	-0.57227	0.57227	0.00117955	N
artP	0.827734	0.23831	0.645968	0.645968	0.000153754	N
ycgO	1.51993	0.233817	-0.621942	0.621942	0.000316025	N
yqhH	1.42891	0.21495	-0.653122	0.653122	0.000122583	N
greB	0.619516	0.154054	0.663527	0.663527	8.72376e-05	N
nrfA	0.542977	0.120126	-0.671403	0.671403	6.68469e-05	N
sbp	0.203694	0.119268	0.456616	0.456616	0.0127772	N
ydgB	0.478358	0.112796	-0.591073	0.591073	0.000734575	N
hipB	0.534396	0.0844678	0.620678	0.620678	0.000327698	N
aroF	0.856768	0.0799727	-0.582237	0.582237	0.000920956	N

## Sheet: Blue
id	kTotal	kWithin	MMblue	Mmblack (Abs)	p.MMblue	Hub
yqiG	55.7698	55.2106	0.964295	0.964295	4.1398e-17	Y
caiT	53.2136	53.1036	0.935312	0.935312	1.06271e-13	Y
yjjQ	48.4915	48.3474	0.952868	0.952868	1.64263e-15	Y
yraI	48.5657	48.2025	0.952233	0.952233	1.96044e-15	Y
hyfD	46.6277	46.3259	0.951718	0.951718	2.25875e-15	Y
ECB_03459	44.9519	44.8694	0.916974	0.916974	2.7657e-12	Y
ECB_00022	43.8164	43.7038	0.934905	0.934905	1.15389e-13	Y
ynbB	43.6554	43.2429	0.938076	0.938076	5.99167e-14	Y
cmtA	42.4671	42.2095	0.909183	0.909183	8.85479e-12	Y
allP	39.3027	38.9574	0.903726	0.903726	1.88326e-11	Y
hrsA	38.6951	38.5	0.91872	0.91872	2.0979e-12	Y
glvBC	66.7246	66.6349	0.97063	0.97063	3.07664e-18	Y
sfmD	63.3079	62.7404	0.978712	0.978712	4.18773e-20	Y
tar	59.1271	58.973	0.971616	0.971616	1.95226e-18	Y
yghR	58.7975	58.7082	0.960795	0.960795	1.4331e-16	Y
ECB_00020	58.6804	58.6288	0.959333	0.959333	2.3291e-16	Y
acrE	57.5257	57.4892	0.949429	0.949429	4.16424e-15	Y
yafL	56.3123	55.942	0.972189	0.972189	1.48719e-18	Y
yaaU	55.3974	55.3304	0.949294	0.949294	4.31343e-15	Y
gatC	55.3812	54.269	0.952381	0.952381	1.88193e-15	Y
gspA	54.1297	54.0471	0.95853	0.95853	3.01871e-16	Y
htrE	54.0085	53.2985	0.959839	0.959839	1.97299e-16	Y
atoE	53.3767	53.2482	0.952435	0.952435	1.85372e-15	Y
fdrA	53.3282	53.1497	0.957614	0.957614	4.03155e-16	Y
yidK	52.095	51.9848	0.94686	0.94686	8.00609e-15	Y
fimD	52.9697	51.565	0.961984	0.961984	9.52234e-17	Y
yfcTU	52.5415	51.3131	0.958976	0.958976	2.61564e-16	Y
ybhI	51.4428	51.0863	0.966247	0.966247	1.96041e-17	Y
recE	51.053	50.8793	0.963909	0.963909	4.77652e-17	Y
ybbS	51.4182	50.845	0.960991	0.960991	1.34096e-16	Y
yjcQ	50.4731	50.243	0.948437	0.948437	5.38107e-15	Y
ygfU	49.6774	49.0377	0.947412	0.947412	6.97677e-15	Y
ygjJ	48.4989	48.4495	0.927678	0.927678	4.57676e-13	Y
wzc	48.2908	47.9953	0.946238	0.946238	9.3345e-15	Y
yihO	48.0252	47.8606	0.920837	0.920837	1.48782e-12	Y
yhhI-1	48.3553	47.8276	0.946268	0.946268	9.26493e-15	Y
speF	47.4921	47.3644	0.938913	0.938913	5.01138e-14	Y
ygfK	47.4638	47.1188	0.957687	0.957687	3.94082e-16	Y
hcp	46.9658	46.8527	0.937757	0.937757	6.41063e-14	Y
yfdU	46.7187	46.5314	0.945056	0.945056	1.24321e-14	Y
ECB_02004	47.5417	46.3508	0.955365	0.955365	7.99549e-16	Y
wza	46.2485	46.2014	0.940321	0.940321	3.68869e-14	Y
yiaN	46.1733	45.8139	0.932949	0.932949	1.70076e-13	Y
ygjK	45.8249	45.7689	0.926029	0.926029	6.14424e-13	Y
yiaV	45.8863	45.5464	0.944131	0.944131	1.54884e-14	Y
ebgA	45.5886	45.3613	0.951022	0.951022	2.72923e-15	Y
yjcP	45.3765	45.3419	0.921873	0.921873	1.25329e-12	Y
yjcS	45.3036	45.2556	0.933391	0.933391	1.55967e-13	Y
kdpA	44.8911	44.8554	0.927674	0.927674	4.58004e-13	Y
ECB_00021	44.8562	44.78	0.94074	0.94074	3.36269e-14	Y
yehM	44.8344	44.6105	0.948988	0.948988	4.66972e-15	Y
pgaB	44.7761	44.5784	0.951336	0.951336	2.50688e-15	Y
hyfB	44.5358	44.4639	0.926137	0.926137	6.02814e-13	Y
hyfA	44.681	44.3125	0.945018	0.945018	1.25445e-14	Y
yicK	43.9378	43.8425	0.935737	0.935737	9.7462e-14	Y
yfdV	43.3082	43.177	0.935414	0.935414	1.04092e-13	Y
ECB_00376	43.9715	42.8999	0.938572	0.938572	5.39206e-14	Y
yjdE	42.7642	42.7147	0.930745	0.930745	2.5973e-13	Y
wcaA	42.9244	42.6213	0.941045	0.941045	3.14193e-14	Y
yhfW	42.6493	42.6149	0.921878	0.921878	1.25233e-12	Y
rhaB	42.1367	42.1115	0.922726	0.922726	1.08614e-12	Y
yphE	43.4219	42.0186	0.942262	0.942262	2.388e-14	Y
uhpT	42.0783	41.9926	0.923272	0.923272	9.90385e-13	Y
yghQ	41.8148	41.7807	0.926059	0.926059	6.11101e-13	Y
ycjU	42.1261	41.607	0.946151	0.946151	9.53512e-15	Y
wzxC	41.629	41.5951	0.928045	0.928045	4.28234e-13	Y
ygeZ	42.7268	40.8804	0.938848	0.938848	5.08202e-14	Y
ecpD	40.9528	40.7105	0.94514	0.94514	1.21822e-14	Y
yfdE	43.0634	40.5614	0.93457	0.93457	1.23402e-13	Y
ybgQ	40.1549	40.0649	0.932996	0.932996	1.68526e-13	Y
wcaC	39.9095	39.8173	0.934177	0.934177	1.33484e-13	Y
yhhI-2	39.8955	39.6884	0.920431	0.920431	1.59038e-12	Y
yahF	39.6933	39.5171	0.936324	0.936324	8.64108e-14	Y
yihF	39.5579	39.3694	0.945343	0.945343	1.16038e-14	Y
yicJ	39.4886	39.3346	0.932951	0.932951	1.69998e-13	Y
narK	39.1482	39.053	0.93846	0.93846	5.52255e-14	Y
ECB_00530	39.0456	39.0209	0.912926	0.912926	5.13193e-12	Y
acrF	39.2507	38.7236	0.930806	0.930806	2.56753e-13	Y
yjjN	38.8242	38.7196	0.93061	0.93061	2.66438e-13	Y
sfmH	38.8208	38.6641	0.930011	0.930011	2.98107e-13	Y
yeaI	40.1189	38.6634	0.912707	0.912707	5.30173e-12	Y
narU	42.0696	38.6252	0.929555	0.929555	3.24541e-13	Y
dgoT	38.6549	38.5435	0.917112	0.917112	2.70645e-12	Y
fdnG	38.4535	38.4224	0.937626	0.937626	6.58905e-14	Y
pitB	38.6847	38.4082	0.930895	0.930895	2.52436e-13	Y
ycjO	38.4044	38.2955	0.935939	0.935939	9.35301e-14	Y
frvR	38.2559	38.2198	0.918766	0.918766	2.08253e-12	Y
tap	38.2895	38.1661	0.935983	0.935983	9.26911e-14	Y
yjfM	38.069	38.0351	0.913976	0.913976	4.38401e-12	Y
ydiN	37.6587	37.6039	0.913626	0.913626	4.62141e-12	Y
ycjN	37.6584	37.5296	0.923958	0.923958	8.8083e-13	Y
ydfQ-1	37.6351	37.4477	0.938459	0.938459	5.52357e-14	Y
yjfK	37.4727	37.4333	0.934806	0.934806	1.17711e-13	N
prpE	37.3657	37.3299	0.907833	0.907833	1.07188e-11	N
kil	37.2132	37.046	0.924852	0.924852	7.54883e-13	N
yehQ	38.4175	37.0145	0.934796	0.934796	1.17945e-13	N
yehL	37.076	37.0056	0.930792	0.930792	2.57434e-13	N
yjfL	36.4825	36.4317	0.926364	0.926364	5.79012e-13	N
pgaA	39.3639	36.2571	0.924011	0.924011	8.72951e-13	N
ybiY	36.2757	36.2475	0.913356	0.913356	4.81225e-12	N
yhjH	36.2087	36.1683	0.920093	0.920093	1.68072e-12	N
ygcG	35.9536	35.8963	0.914888	0.914888	3.81769e-12	N
fimG	36.1775	35.8338	0.938036	0.938036	6.04364e-14	N
fimI	35.836	35.6891	0.930134	0.930134	2.91367e-13	N
yihP	36.0776	35.5912	0.929601	0.929601	3.21803e-13	N
yfdW	35.6352	35.5499	0.913541	0.913541	4.68063e-12	N
wcaJ	34.9888	34.8402	0.90473	0.90473	1.64491e-11	N
yhiD	35.133	34.7534	0.908281	0.908281	1.00636e-11	N
dcuB	35.2138	34.4907	0.926854	0.926854	5.30701e-13	N
yebB	34.7263	34.1568	0.939353	0.939353	4.55705e-14	N
ybgP	33.8361	33.7311	0.931173	0.931173	2.39473e-13	N
ydeT	34.0278	33.534	0.909495	0.909495	8.46855e-12	N
ybeR	33.6238	33.4887	0.924401	0.924401	8.16201e-13	N
cadB	33.4546	33.428	0.90797	0.90797	1.05147e-11	N
ycjM	33.7065	33.3493	0.892216	0.892216	8.06463e-11	N
yiaW	33.2997	33.2357	0.921404	0.921404	1.35485e-12	N
ECB_00733	33.9629	33.1928	0.920755	0.920755	1.50806e-12	N
prpC	33.1627	33.1075	0.908713	0.908713	9.46754e-12	N
hyfF	33.2635	33.0473	0.908014	0.908014	1.045e-11	N
ycjP	32.8506	32.8142	0.919735	0.919735	1.78128e-12	N
dcuC	34.4502	32.7622	0.922936	0.922936	1.0484e-12	N
yibD	34.8016	32.7039	0.916762	0.916762	2.85884e-12	N
adiA	32.7584	32.6421	0.928477	0.928477	3.95826e-13	N
yafZ	32.6353	32.5621	0.888645	0.888645	1.22518e-10	N
ycjV	32.67	32.5011	0.893906	0.893906	6.58279e-11	N
eutH	32.5531	32.2956	0.914075	0.914075	4.31912e-12	N
yhhI	32.3272	32.2947	0.911374	0.911374	6.45365e-12	N
yneA	33.4127	32.2933	0.924583	0.924583	7.90929e-13	N
caiC	32.4324	32.2896	0.908781	0.908781	9.37641e-12	N
cpsB	32.4298	32.2775	0.912208	0.912208	5.70901e-12	N
yiiG	32.2963	32.2409	0.903325	0.903325	1.9873e-11	N
yhaB	32.2754	32.1967	0.889822	0.889822	1.06921e-10	N
citT	32.8212	32.1016	0.908635	0.908635	9.57214e-12	N
yjbF	32.2315	31.946	0.902757	0.902757	2.14327e-11	N
gatA	31.9698	31.845	0.923615	0.923615	9.34151e-13	N
prpD	31.9567	31.742	0.899208	0.899208	3.40315e-11	N
yjgN	31.4279	31.402	0.915525	0.915525	3.46289e-12	N
nirB	32.6367	31.1589	0.89062	0.89062	9.7401e-11	N
ygcS	31.2379	31.1406	0.917917	0.917917	2.38397e-12	N
yjfC	30.9402	30.6605	0.906317	0.906317	1.32379e-11	N
yqiJ	32.6879	30.5875	0.905376	0.905376	1.50637e-11	N
yidJ	31.0106	30.5584	0.922228	0.922228	1.18112e-12	N
yjgZ	30.6937	30.5545	0.919632	0.919632	1.81121e-12	N
yjcR	30.6736	30.5044	0.906783	0.906783	1.24102e-11	N
lyxK	30.7182	30.4877	0.895574	0.895574	5.36944e-11	N
ECB_02852	30.5163	30.361	0.925436	0.925436	6.81881e-13	N
hybB	30.3775	30.3356	0.887644	0.887644	1.37409e-10	N
ydhV	34.2296	30.3043	0.91417	0.91417	4.25752e-12	N
ygjI	31.528	30.2687	0.889926	0.889926	1.05623e-10	N
ompG	30.1715	29.9212	0.898551	0.898551	3.70022e-11	N
ompL	29.9153	29.7196	0.882025	0.882025	2.5655e-10	N
ypdD	29.6165	29.596	0.903429	0.903429	1.95979e-11	N
nikB	29.5609	29.4683	0.899651	0.899651	3.21549e-11	N
csgE	29.999	29.2223	0.906973	0.906973	1.20878e-11	N
ECB_00825	29.3504	29.144	0.889263	0.889263	1.14078e-10	N
wzb	29.2729	29.1356	0.919724	0.919724	1.78443e-12	N
ydfD	29.1968	28.9063	0.916396	0.916396	3.02679e-12	N
yqiK	29.2087	28.8244	0.916399	0.916399	3.02514e-12	N
ypdG	28.9714	28.8153	0.877995	0.877995	3.93865e-10	N
yphD	28.9499	28.7672	0.914786	0.914786	3.87767e-12	N
yfaT	28.6154	28.4738	0.913884	0.913884	4.44587e-12	N
ypdF	28.551	28.3345	0.913052	0.913052	5.03653e-12	N
yahE	28.1944	28.0699	0.879521	0.879521	3.35456e-10	N
yfaQ	29.2384	28.0512	0.898017	0.898017	3.95921e-11	N
yghT	28.0107	27.9421	0.885836	0.885836	1.68574e-10	N
fimC	27.9469	27.8252	0.892825	0.892825	7.4987e-11	N
yehP	27.8359	27.7858	0.909712	0.909712	8.2096e-12	N
yebQ	27.9331	27.6987	0.912421	0.912421	5.53154e-12	N
yneK	27.7112	27.4891	0.908975	0.908975	9.12112e-12	N
ygjQ	27.4033	27.2309	0.899436	0.899436	3.30518e-11	N
rhaD	28.1414	27.178	0.899081	0.899081	3.45887e-11	N
csgF	27.4711	27.0779	0.900194	0.900194	2.99801e-11	N
ydeR	28.4695	27.0255	0.893911	0.893911	6.57859e-11	N
ygeQ	27.6398	26.9831	0.904231	0.904231	1.75959e-11	N
yjcZ	27.0549	26.9329	0.91365	0.91365	4.60485e-12	N
torA	27.3988	26.7501	0.900309	0.900309	2.95372e-11	N
ydfQ-2	27.0343	26.5818	0.916927	0.916927	2.78589e-12	N
nikC	26.5601	26.5253	0.881475	0.881475	2.72276e-10	N
ygiZ	26.4261	26.3116	0.920638	0.920638	1.53727e-12	N
nrfE	26.2689	26.2355	0.865188	0.865188	1.4006e-09	N
agaI	26.2519	26.1188	0.909403	0.909403	8.58126e-12	N
yhjX	27.9728	25.8569	0.899001	0.899001	3.49436e-11	N
yfgF	26.2609	25.8027	0.916273	0.916273	3.08493e-12	N
ECB_00529	26.0651	25.6883	0.915398	0.915398	3.5311e-12	N
yhfV	26.2175	25.6549	0.903038	0.903038	2.06479e-11	N
yagY	25.6408	25.5883	0.90455	0.90455	1.68548e-11	N
glvG	25.6442	25.4956	0.901581	0.901581	2.50305e-11	N
wcaD	25.3439	25.2879	0.888401	0.888401	1.26014e-10	N
cheR	25.3792	25.2264	0.884088	0.884088	2.04766e-10	N
yahL	28.0135	25.0433	0.86905	0.86905	9.68878e-10	N
nikA	25.1304	24.8151	0.897448	0.897448	4.25319e-11	N
eutE	24.8493	24.7808	0.900627	0.900627	2.83447e-11	N
yiaB	26.2116	24.7223	0.899868	0.899868	3.12695e-11	N
ECB_02856	25.9953	24.7014	0.905848	0.905848	1.41215e-11	N
torC	24.895	24.6952	0.916249	0.916249	3.09627e-12	N
hyfR	24.8163	24.6319	0.883869	0.883869	2.09753e-10	N
gspK	25.8515	24.4886	0.896704	0.896704	4.66785e-11	N
phnD	24.4932	24.4603	0.867723	0.867723	1.10108e-09	N
ynbA	25.0239	24.3549	0.888025	0.888025	1.31566e-10	N
ycfZ	24.4072	24.3492	0.896025	0.896025	5.07862e-11	N
wcaE	24.2307	24.2138	0.882224	0.882224	2.51074e-10	N
yhhZ	24.2376	24.2127	0.890054	0.890054	1.0406e-10	N
ybbY	26.9641	24.1386	0.889968	0.889968	1.0511e-10	N
ECB_00320	24.4589	24.1133	0.906378	0.906378	1.31267e-11	N
ECB_03533	24.1363	24.0589	0.907403	0.907403	1.13841e-11	N
yggP	29.9135	24.0291	0.866364	0.866364	1.25345e-09	N
ycdQ	24.3797	23.9584	0.901645	0.901645	2.48199e-11	N
stfR	27.1998	23.8735	0.86247	0.86247	1.80313e-09	N
yafT	23.9868	23.8673	0.899072	0.899072	3.46265e-11	N
ybcN	23.8838	23.8224	0.903865	0.903865	1.8485e-11	N
ECB_01413	24.4795	23.6739	0.887612	0.887612	1.3792e-10	N
yiaA	25.9707	23.6544	0.886208	0.886208	1.61676e-10	N
bglG	23.8591	23.5942	0.864352	0.864352	1.51459e-09	N
ECB_00527	23.7126	23.473	0.88506	0.88506	1.8384e-10	N
atoD	23.5492	23.4499	0.873286	0.873286	6.38011e-10	N
ypdE	23.5198	23.4352	0.88661	0.88661	1.54513e-10	N
sbm	24.1186	23.4096	0.854678	0.854678	3.61539e-09	N
ttdB	23.4999	23.3405	0.858546	0.858546	2.57281e-09	N
ECB_03540	24.7625	23.257	0.889736	0.889736	1.0799e-10	N
ECB_03538	25.045	23.148	0.890102	0.890102	1.03486e-10	N
ylbE	23.2422	23.1118	0.896726	0.896726	4.65508e-11	N
yjbG	22.8099	22.8009	0.862585	0.862585	1.78419e-09	N
yphF	25.4432	22.7679	0.884037	0.884037	2.05916e-10	N
hyfG	23.1924	22.7526	0.887776	0.887776	1.35358e-10	N
sfmC	23.2482	22.7303	0.882249	0.882249	2.50394e-10	N
yfcS	22.8301	22.5722	0.906654	0.906654	1.26352e-11	N
ttdA	22.4657	22.4487	0.881025	0.881025	2.85749e-10	N
yjgW	23.1866	22.3575	0.907135	0.907135	1.18179e-11	N
kbaY	24.3429	22.3459	0.899934	0.899934	3.10034e-11	N
phnI	22.3049	22.2907	0.836745	0.836745	1.55528e-08	N
yhiS	22.2581	22.2459	0.86944	0.86944	9.32848e-10	N
ompC	23.4662	22.1626	0.873234	0.873234	6.41355e-10	N
ycjT	22.248	22.1319	0.896679	0.896679	4.6825e-11	N
ydeQ	23.5187	22.1146	0.856064	0.856064	3.20407e-09	N
yohGH	23.0498	22.0544	0.889795	0.889795	1.07256e-10	N
hyfE	22.0365	22.0127	0.882215	0.882215	2.51338e-10	N
agaS	22.1416	21.9958	0.886657	0.886657	1.53697e-10	N
emrY	22.5913	21.8914	0.876599	0.876599	4.55334e-10	N
yrhB	22.4267	21.8799	0.88829	0.88829	1.27621e-10	N
ydeS	22.2539	21.803	0.883482	0.883482	2.18869e-10	N
ybhH	22.0269	21.7997	0.845519	0.845519	7.79381e-09	N
ECB_01907	21.7179	21.6784	0.892155	0.892155	8.12315e-11	N
yjbL	21.8952	21.6019	0.854897	0.854897	3.54744e-09	N
yhfX	21.6109	21.531	0.848378	0.848378	6.16533e-09	N
rhaA	21.5381	21.5211	0.840954	0.840954	1.12227e-08	N
yegL	21.4094	21.3303	0.879647	0.879647	3.31014e-10	N
ugd	21.6368	21.3173	0.904545	0.904545	1.68664e-11	N
ybdN	21.4703	21.3112	0.884632	0.884632	1.92801e-10	N
ybfD	21.3652	21.2651	0.896951	0.896951	4.52619e-11	N
yhjA	24.5701	21.191	0.835773	0.835773	1.67472e-08	N
dcuD	21.1923	21.1289	0.896207	0.896207	4.9654e-11	N
ygeX	22.7043	21.128	0.885785	0.885785	1.69551e-10	N
yghS	21.2798	21.1261	0.880657	0.880657	2.97253e-10	N
phnC	21.1211	21.0622	0.861438	0.861438	1.98197e-09	N
yddK	21.0662	20.98	0.89279	0.89279	7.53022e-11	N
ycbS	22.8872	20.9407	0.887855	0.887855	1.34135e-10	N
ydfP	21.1467	20.9051	0.899031	0.899031	3.48093e-11	N
yhiKL	20.9825	20.8839	0.849735	0.849735	5.50713e-09	N
frvB	20.8823	20.872	0.86451	0.86451	1.49242e-09	N
ydhY	22.7	20.8388	0.87917	0.87917	3.48153e-10	N
ydeZ	21.1895	20.8293	0.896342	0.896342	4.88321e-11	N
yjeM	22.7841	20.7406	0.880516	0.880516	3.01771e-10	N
ybeV	20.4191	20.1504	0.893409	0.893409	6.99023e-11	N
yhfT	20.1474	20.1252	0.858714	0.858714	2.53451e-09	N
ECB_01335	20.1956	20.02	0.894144	0.894144	6.39576e-11	N
gatD	21.541	19.8866	0.85187	0.85187	4.60031e-09	N
yhaO	19.8099	19.7496	0.866039	0.866039	1.29264e-09	N
ECB_02858	19.9461	19.7294	0.894841	0.894841	5.87496e-11	N
adrA	21.4936	19.7223	0.877593	0.877593	4.10774e-10	N
yphG	20.5329	19.7093	0.867677	0.867677	1.1059e-09	N
argK	20.0863	19.6316	0.846655	0.846655	7.10473e-09	N
yihQ	19.7337	19.6118	0.886371	0.886371	1.58742e-10	N
ybfO	21.8263	19.5569	0.875739	0.875739	4.97459e-10	N
ECB_00664	19.5726	19.542	0.875734	0.875734	4.97714e-10	N
ECB_04073	21.4976	19.3494	0.893674	0.893674	6.77053e-11	N
frvA	19.3054	19.237	0.854685	0.854685	3.61326e-09	N
agaB	19.29	19.0896	0.836544	0.836544	1.57927e-08	N
rhsB	19.5669	18.9971	0.87848	0.87848	3.74365e-10	N
ppdD	19.0736	18.8265	0.856538	0.856538	3.07364e-09	N
yddJ	18.8653	18.7866	0.891637	0.891637	8.63906e-11	N
agaD	19.4451	18.737	0.870842	0.870842	8.13319e-10	N
yfaS	21.4949	18.678	0.835576	0.835576	1.69999e-08	N
ycdG	21.6718	18.6341	0.85971	0.85971	2.31796e-09	N
ydiS	21.072	18.5694	0.835817	0.835817	1.66914e-08	N
yhaI	24.2386	18.4143	0.829191	0.829191	2.73145e-08	N
citG	18.8113	18.4111	0.875569	0.875569	5.06193e-10	N
ssnA	18.601	18.3966	0.857093	0.857093	2.92703e-09	N
yrhA	18.3937	18.3796	0.841131	0.841131	1.10672e-08	N
yjdA	20.0495	18.3665	0.866302	0.866302	1.26085e-09	N
ECB_01341	29.2513	18.3656	0.824077	0.824077	3.93883e-08	N
yfdX	18.7473	18.351	0.879256	0.879256	3.45014e-10	N
ygfH	19.3899	18.3127	0.848863	0.848863	5.92231e-09	N
ygcU	19.6447	18.0734	0.853626	0.853626	3.95922e-09	N
yjbM	18.0863	17.9304	0.845831	0.845831	7.59825e-09	N
wcaL	18.2108	17.9109	0.866372	0.866372	1.2525e-09	N
ydiF	17.8035	17.7497	0.86537	0.86537	1.37682e-09	N
ECB_02857	19.0185	17.7087	0.883212	0.883212	2.25459e-10	N
yccM	18.2221	17.6602	0.884262	0.884262	2.00863e-10	N
gspM	19.3868	17.6505	0.881697	0.881697	2.65824e-10	N
tdcR	19.1255	17.5272	0.868178	0.868178	1.05402e-09	N
ymcB	20.0028	17.459	0.87595	0.87595	4.86832e-10	N
ECB_00488	17.5021	17.4525	0.890597	0.890597	9.76613e-11	N
ydjE	18.6771	17.1611	0.882852	0.882852	2.34492e-10	N
yiaY	17.0236	16.9523	0.847166	0.847166	6.81331e-09	N
gspH	17.0638	16.9299	0.857578	0.857578	2.80403e-09	N
ECB_03714	17.072	16.9256	0.80491	0.80491	1.40927e-07	N
ECB_04072	19.4034	16.8804	0.858009	0.858009	2.69891e-09	N
ybcK	17.5195	16.8719	0.827885	0.827885	3.0025e-08	N
tynA	17.6472	16.854	0.882134	0.882134	2.53556e-10	N
fimF	16.9724	16.8342	0.877642	0.877642	4.0866e-10	N
fimH	24.787	16.8051	0.822193	0.822193	4.49429e-08	N
ygcQ	16.7475	16.7184	0.857432	0.857432	2.84064e-09	N
ECB_00624	18.2494	16.7117	0.85665	0.85665	3.04346e-09	N
ydbD	19.4699	16.6747	0.833265	0.833265	2.02286e-08	N
ygfO	32.1897	16.5381	0.797318	0.797318	2.24816e-07	N
yhaC	16.5509	16.3206	0.83927	0.83927	1.28022e-08	N
ynfE	28.844	16.2755	0.827407	0.827407	3.10764e-08	N
hycA	16.1778	16.0843	0.855513	0.855513	3.36211e-09	N
hyfI	16.4926	16.0549	0.853008	0.853008	4.17503e-09	N
ycgI	18.1504	16.0496	0.844581	0.844581	8.40809e-09	N
ydfJ	25.6915	15.8663	0.777514	0.777514	6.97058e-07	N
ygjE	16.3542	15.8525	0.843195	0.843195	9.39681e-09	N
ECB_00490	16.1843	15.8422	0.883588	0.883588	2.16343e-10	N
hybA	16.0777	15.8118	0.848043	0.848043	6.3385e-09	N
ydfU	16.1833	15.6972	0.877967	0.877967	3.95041e-10	N
yhbV	16.281	15.688	0.839168	0.839168	1.29041e-08	N
pphB	15.8627	15.6618	0.872005	0.872005	7.25051e-10	N
ygiP	15.6325	15.5277	0.885767	0.885767	1.69896e-10	N
rus	15.3	15.2533	0.874697	0.874697	5.533e-10	N
prpB	15.5202	15.2523	0.863221	0.863221	1.6825e-09	N
phnK	15.2257	15.21	0.82492	0.82492	3.71118e-08	N
ykgB	16.3098	15.1907	0.842837	0.842837	9.66907e-09	N
cadA	16.7878	15.1722	0.819	0.819	5.60108e-08	N
phoE	19.566	15.15	0.852209	0.852209	4.46975e-09	N
ECB_03437	16.9613	15.0169	0.804285	0.804285	1.46566e-07	N
atoA	14.9197	14.8948	0.856945	0.856945	2.9656e-09	N
pgm	15.313	14.8831	-0.879082	0.879082	3.51416e-10	N
ECB_03541	15.1208	14.8673	0.836015	0.836015	1.64421e-08	N
ygeW	18.7653	14.8009	0.850873	0.850873	5.00527e-09	N
hyi	14.765	14.7224	0.850937	0.850937	4.97837e-09	N
yeiM	21.3421	14.6539	0.849315	0.849315	5.70352e-09	N
emrD	20.4788	14.6256	0.833281	0.833281	2.02049e-08	N
phnM	14.565	14.5251	0.825394	0.825394	3.58853e-08	N
eutJ	14.5593	14.5201	0.84996	0.84996	5.40442e-09	N
ECB_00738	14.9265	14.3814	0.817853	0.817853	6.05548e-08	N
gspL	15.6721	14.1903	0.852632	0.852632	4.31142e-09	N
yehK	14.2815	14.1627	0.856363	0.856363	3.12132e-09	N
yagT	21.9219	14.0933	0.824223	0.824223	3.89862e-08	N
ybhD	15.5254	14.0818	0.869122	0.869122	9.62087e-10	N
yeaV	16.3974	13.9787	0.847397	0.847397	6.68514e-09	N
molR	14.7083	13.9674	0.852311	0.852311	4.43109e-09	N
fixC	14.0994	13.9324	0.818894	0.818894	5.6418e-08	N
yijF	13.9494	13.8442	0.831833	0.831833	2.25014e-08	N
yqhG	16.3923	13.8409	0.851611	0.851611	4.70239e-09	N
mhpA	14.929	13.7272	0.853495	0.853495	4.00414e-09	N
ylbF	13.7677	13.7006	0.854679	0.854679	3.61508e-09	N
wcaI	14.3294	13.4566	0.843134	0.843134	9.44274e-09	N
melB	21.7803	13.4125	0.816123	0.816123	6.80528e-08	N
cmtB	13.6414	13.3732	0.843558	0.843558	9.12826e-09	N
wcaF	13.3747	13.3403	0.86082	0.86082	2.09663e-09	N
fumB	14.2747	13.3202	0.805126	0.805126	1.39025e-07	N
yjdK	17.0103	13.193	0.797474	0.797474	2.22716e-07	N
phnF	13.284	13.1436	0.840082	0.840082	1.20169e-08	N
phnE	13.0432	12.9703	0.791319	0.791319	3.20773e-07	N
fimZ	14.5217	12.9014	0.836402	0.836402	1.59647e-08	N
ybgO	16.8534	12.8947	0.805905	0.805905	1.3236e-07	N
yggF	13.3394	12.7537	0.848591	0.848591	6.05752e-09	N
yfcV	16.2698	12.7086	0.834102	0.834102	1.89997e-08	N
ECB_03713	12.7273	12.6792	0.791012	0.791012	3.26563e-07	N
yeeU	14.8181	12.6789	0.794288	0.794288	2.69415e-07	N
ybdR	17.7762	12.4669	0.825769	0.825769	3.49417e-08	N
ydcC	13.9768	12.4647	0.800487	0.800487	1.85438e-07	N
zraP	13.0202	12.2867	0.815119	0.815119	7.27792e-08	N
csgD	19.4161	12.2661	0.770832	0.770832	9.95482e-07	N
yahC	13.3591	12.2515	0.800189	0.800189	1.88853e-07	N
seqA	12.9994	12.2333	-0.814105	0.814105	7.78541e-08	N
hycC	12.5337	12.2203	0.798641	0.798641	2.07543e-07	N
ECB_00735	12.5329	12.2078	0.863979	0.863979	1.56824e-09	N
eutG	12.0722	12.0431	0.819924	0.819924	5.25766e-08	N
envR	12.1289	12.0357	0.869479	0.869479	9.29321e-10	N
ECB_03279	12.1935	11.8787	0.86332	0.86332	1.66719e-09	N
ECB_00526	11.9806	11.8778	0.848797	0.848797	5.95451e-09	N
ECB_01996	11.9029	11.8595	0.81688	0.81688	6.4673e-08	N
yjdB	20.1416	11.8266	0.781981	0.781981	5.45535e-07	N
yiaM	13.1478	11.8157	0.807767	0.807767	1.17594e-07	N
hofC	13.2275	11.7995	0.820639	0.820639	5.00529e-08	N
ais	16.9309	11.6698	0.788808	0.788808	3.70976e-07	N
ycgV	15.1491	11.6489	0.808423	0.808423	1.12761e-07	N
wcaM	11.8131	11.6175	0.866398	0.866398	1.24942e-09	N
yjfI	11.6409	11.5891	0.858268	0.858268	2.63755e-09	N
yahI	13.5817	11.5737	0.783571	0.783571	4.99299e-07	N
ybbV	11.587	11.5736	0.8605	0.8605	2.15836e-09	N
citC	12.0846	11.5201	0.857853	0.857853	2.73661e-09	N
cadC	12.099	11.518	0.863306	0.863306	1.66926e-09	N
ECB_03522	11.7576	11.4531	0.837114	0.837114	1.51187e-08	N
yiaT	11.8008	11.4312	0.821803	0.821803	4.6179e-08	N
ydiQ	12.9277	11.3462	0.81736	0.81736	6.26103e-08	N
fdnH	11.8996	11.3102	0.811217	0.811217	9.41292e-08	N
yjiZ	16.6206	11.3001	0.827279	0.827279	3.13641e-08	N
gudP	11.5012	11.1403	0.837626	0.837626	1.45367e-08	N
rpe	13.1161	11.1335	-0.829198	0.829198	2.73002e-08	N
emrK	12.4851	10.9953	0.803225	0.803225	1.56588e-07	N
gspJ	11.2084	10.941	0.818841	0.818841	5.66231e-08	N
gcl	11.3663	10.918	0.809604	0.809604	1.04513e-07	N
ybgD	12.145	10.7854	0.826791	0.826791	3.24824e-08	N
imp	20.8555	10.7791	-0.779293	0.779293	6.32669e-07	N
yqiH	12.8465	10.7153	0.825378	0.825378	3.59273e-08	N
atoB	11.1957	10.7024	0.849961	0.849961	5.40368e-09	N
yigG	10.6795	10.661	0.84057	0.84057	1.15666e-08	N
dmsA	11.8743	10.6555	0.844322	0.844322	8.58482e-09	N
ygcR	10.5087	10.4968	0.832317	0.832317	2.17089e-08	N
ygbA	13.9604	10.4858	0.809386	0.809386	1.05993e-07	N
ECB_00510	10.398	10.307	0.84103	0.84103	1.11555e-08	N
yqcE	11.038	10.1733	0.853504	0.853504	4.0011e-09	N
ycfT	10.3716	10.1093	0.825499	0.825499	3.56185e-08	N
ycaM	12.9939	10.0838	0.800382	0.800382	1.86636e-07	N
lacA	14.9205	10.0815	0.792907	0.792907	2.92293e-07	N
yicO	17.2072	10.0085	0.803788	0.803788	1.5119e-07	N
ECB_00025	10.5339	10.0002	0.834728	0.834728	1.81262e-08	N
wcaG	10.1428	9.98842	0.835982	0.835982	1.64839e-08	N
yaiV	11.8089	9.95709	0.823831	0.823831	4.00775e-08	N
lacY	19.5396	9.93054	0.77123	0.77123	9.74889e-07	N
yjfJ	9.93107	9.87464	0.823312	0.823312	4.15636e-08	N
ompN	14.5292	9.77414	0.748489	0.748489	3.02287e-06	N
hokE	9.76899	9.75573	0.837735	0.837735	1.44154e-08	N
yagX	12.7012	9.70547	0.754712	0.754712	2.24476e-06	N
yggR	9.73215	9.65089	0.827082	0.827082	3.18119e-08	N
ydiR	13.5486	9.62545	0.765643	0.765643	1.30233e-06	N
motB	9.91631	9.61207	0.80028	0.80028	1.87805e-07	N
rhsA	14.0142	9.54193	0.760274	0.760274	1.70765e-06	N
yggM	10.5198	9.53383	0.829625	0.829625	2.6465e-08	N
ECB_01998	9.59449	9.4421	0.846431	0.846431	7.23584e-09	N
ECB_00489	9.43207	9.41628	0.824891	0.824891	3.71894e-08	N
frlA	10.6181	9.31289	0.819016	0.819016	5.59506e-08	N
ynaK	10.3436	9.26579	0.795765	0.795765	2.46753e-07	N
ECB_02000	10.9122	9.21294	0.786715	0.786715	4.18133e-07	N
hycB	9.42145	9.20919	0.791582	0.791582	3.15887e-07	N
ECB_04071	9.4062	9.14471	0.82994	0.82994	2.58628e-08	N
ECB_00663	9.25443	9.14327	0.825663	0.825663	3.52066e-08	N
gph	10.0162	9.12392	-0.813927	0.813927	7.87774e-08	N
ECB_01906	9.80446	9.03307	0.811556	0.811556	9.20706e-08	N
ssuC	9.06052	9.00154	0.776438	0.776438	7.38825e-07	N
glxR	9.05751	8.95858	0.762229	0.762229	1.54844e-06	N
yacH	13.3021	8.93581	0.765888	0.765888	1.28612e-06	N
ygcW	11.0888	8.92098	0.781997	0.781997	5.45075e-07	N
nikD	9.12857	8.88519	0.818983	0.818983	5.60769e-08	N
phnH	9.03982	8.82424	0.792475	0.792475	2.99802e-07	N
rem	8.91746	8.80248	0.839436	0.839436	1.26381e-08	N
arsB	10.1368	8.76993	0.801454	0.801454	1.74747e-07	N
yicI	9.56361	8.76883	0.783232	0.783232	5.08832e-07	N
ybcI	9.24176	8.7688	0.795208	0.795208	2.55088e-07	N
yagS	12.3685	8.75541	0.793095	0.793095	2.89082e-07	N
prfH	9.34444	8.7434	0.839926	0.839926	1.21639e-08	N
yncH	8.87775	8.73903	0.811208	0.811208	9.41855e-08	N
recT	8.77241	8.67713	0.834136	0.834136	1.89521e-08	N
pepP	15.5162	8.67529	-0.778748	0.778748	6.51777e-07	N
ECB_00650	8.66624	8.64751	0.828336	0.828336	2.90621e-08	N
fixA	10.9149	8.60847	0.775543	0.775543	7.75285e-07	N
chiA	10.1889	8.50674	0.787442	0.787442	4.01162e-07	N
trpS	15.1738	8.42793	-0.76325	0.76325	1.47078e-06	N
insB-28	8.43936	8.40563	0.831559	0.831559	2.2963e-08	N
ynbC	14.1804	8.3303	0.786808	0.786808	4.15935e-07	N
nrfD	8.4671	8.31321	0.757649	0.757649	1.94466e-06	N
agaC	8.18999	8.16943	0.840158	0.840158	1.19457e-08	N
yiaO	12.5258	8.15303	0.769205	0.769205	1.08377e-06	N
ybcQ	8.22919	8.145	0.79801	0.79801	2.15623e-07	N
yegK	8.96469	8.13453	0.799175	0.799175	2.00914e-07	N
gshB	27.9589	8.11645	-0.724645	0.724645	8.77885e-06	N
yagR	10.289	8.07442	0.793462	0.793462	2.82891e-07	N
mhpT	11.6598	8.0315	0.791112	0.791112	3.24655e-07	N
insA-27	8.45855	8.02516	0.837326	0.837326	1.48756e-08	N
yadN	8.30371	7.96141	0.812934	0.812934	8.41174e-08	N
yahG	14.417	7.93305	0.756372	0.756372	2.07033e-06	N
ygfM	8.11555	7.93276	0.826832	0.826832	3.23871e-08	N
ydeO	10.8073	7.78521	0.732612	0.732612	6.2245e-06	N
ECB_03710	8.41368	7.70737	0.751351	0.751351	2.63904e-06	N
yfgA	10.807	7.6979	-0.755041	0.755041	2.20911e-06	N
cheB	7.68426	7.63208	0.78968	0.78968	3.52788e-07	N
ydjR	9.03096	7.58373	0.80483	0.80483	1.41641e-07	N
kdpB	7.68262	7.52693	0.797019	0.797019	2.28893e-07	N
ydeP	13.2931	7.38136	0.714867	0.714867	1.31792e-05	N
ydfX	8.7304	7.37988	0.77448	0.77448	8.20688e-07	N
ECB_00848	7.68205	7.33688	0.811033	0.811033	9.52639e-08	N
yfaP	7.31818	7.26458	0.831609	0.831609	2.28782e-08	N
ydfK	8.58624	7.23349	0.777285	0.777285	7.05759e-07	N
rhsC	9.00912	7.22627	0.783592	0.783592	4.98715e-07	N
insB-11	7.15337	7.11752	0.834825	0.834825	1.79938e-08	N
ECB_01995	7.27323	7.03639	0.815738	0.815738	6.98276e-08	N
ycbR	7.14969	7.02932	0.818113	0.818113	5.9498e-08	N
yhbU	7.80397	6.98229	0.781395	0.781395	5.63551e-07	N
leuO	12.1593	6.9507	0.727892	0.727892	7.64169e-06	N
yaeF	7.40216	6.92821	0.795691	0.795691	2.47847e-07	N
yqeH	8.06382	6.91192	0.794276	0.794276	2.6961e-07	N
ssuA	6.93425	6.90459	0.752739	0.752739	2.46912e-06	N
ypdH	7.40949	6.88346	0.817946	0.817946	6.01779e-08	N
mukE	11.0727	6.79331	-0.756445	0.756445	2.06296e-06	N
ECB_00730	6.84393	6.77955	0.810851	0.810851	9.63952e-08	N
gatB	6.79143	6.76914	0.822386	0.822386	4.4344e-08	N
yneB	8.08596	6.73197	0.811437	0.811437	9.27888e-08	N
ECB_01908	12.6558	6.68753	0.770902	0.770902	9.91837e-07	N
yhcC	8.04169	6.67814	0.718704	0.718704	1.12596e-05	N
ylcG	6.67599	6.65109	0.804817	0.804817	1.41751e-07	N
ubiH	13.4924	6.62719	-0.729184	0.729184	7.22764e-06	N
rtcR	7.59062	6.6021	0.768033	0.768033	1.15169e-06	N
insD	7.97625	6.58079	0.763137	0.763137	1.4792e-06	N
yrfD	6.6163	6.56127	0.820157	0.820157	5.17421e-08	N
hflC	7.93998	6.55565	-0.778098	0.778098	6.75286e-07	N
gshA	9.09907	6.49815	-0.784066	0.784066	4.85648e-07	N
yagQ	11.6651	6.49608	0.752256	0.752256	2.52706e-06	N
xylH	11.4859	6.41493	0.755191	0.755191	2.19314e-06	N
ybiW	6.68335	6.40846	0.818293	0.818293	5.87735e-08	N
ECB_02851	6.86336	6.40529	0.793721	0.793721	2.78603e-07	N
pdxJ	10.4177	6.40297	-0.795236	0.795236	2.54672e-07	N
ispF	9.9347	6.36899	-0.769495	0.769495	1.06753e-06	N
ygbD	6.98478	6.36755	0.760667	0.760667	1.67449e-06	N
citE	6.49545	6.34857	0.748028	0.748028	3.08924e-06	N
gor	7.95206	6.30986	-0.791336	0.791336	3.20449e-07	N
torY	7.07822	6.27814	0.774847	0.774847	8.04748e-07	N
yiiE	6.41407	6.27227	0.817163	0.817163	6.34519e-08	N
yqiI	8.28719	6.18809	0.744643	0.744643	3.61807e-06	N
yghW	7.81757	6.18219	0.771356	0.771356	9.68468e-07	N
sfmF	6.23262	6.1791	0.806213	0.806213	1.29808e-07	N
gmd	6.59886	6.17114	0.784948	0.784948	4.62143e-07	N
insB-7	6.74341	6.14737	0.785715	0.785715	4.42545e-07	N
ynfN	7.96005	6.11494	0.73362	0.73362	5.95449e-06	N
ECB_03534	6.12902	6.06976	0.816325	0.816325	6.71356e-08	N
hycE	6.29178	6.06972	0.696147	0.696147	2.74472e-05	N
phnJ	6.0756	6.06452	0.765061	0.765061	1.3416e-06	N
ECB_04074	7.35987	6.05229	0.809573	0.809573	1.0472e-07	N
racC	6.48489	6.03222	0.79999	0.79999	1.91174e-07	N
cchB	6.08682	6.0322	0.794192	0.794192	2.70957e-07	N
narZ	9.35504	6.03021	0.75608	0.75608	2.10007e-06	N
yhgA	7.45826	6.0111	0.760477	0.760477	1.69047e-06	N
celF	6.66969	5.97396	0.801764	0.801764	1.71435e-07	N
citX	5.96599	5.95864	0.777969	0.777969	6.80042e-07	N
cspH	7.31183	5.95024	0.773019	0.773019	8.87019e-07	N
ECB_02811	10.9611	5.94984	0.744859	0.744859	3.5821e-06	N
yeeO	7.61523	5.84303	0.770049	0.770049	1.0371e-06	N
yjjW	6.035	5.82089	0.704611	0.704611	1.98355e-05	N
yoaG	6.35532	5.75526	0.794626	0.794626	2.64074e-07	N
ybhM	8.7839	5.75257	0.746525	0.746525	3.31476e-06	N
citF	5.78305	5.68746	0.726316	0.726316	8.17609e-06	N
ECB_00727	6.15388	5.65171	0.797292	0.797292	2.25175e-07	N
nikE	7.18287	5.64365	0.758948	0.758948	1.8239e-06	N
hemX	6.41135	5.59275	-0.775823	0.775823	7.63705e-07	N
ECB_00821	5.80994	5.54306	0.721525	0.721525	1.00125e-05	N
aer	7.70154	5.53614	0.732041	0.732041	6.38233e-06	N
ilvA	9.60259	5.52406	-0.688613	0.688613	3.63191e-05	N
cynX	5.6368	5.4945	0.793701	0.793701	2.78927e-07	N
hemL	7.29982	5.47268	-0.77755	0.77755	6.95698e-07	N
yddL	6.38692	5.46986	0.788112	0.788112	3.86078e-07	N
yaaI	6.19052	5.46717	0.800949	0.800949	1.80259e-07	N
hemY	5.84963	5.46386	-0.775403	0.775403	7.81105e-07	N
bglF	5.80443	5.43137	0.713575	0.713575	1.38894e-05	N
ECB_01458	5.66188	5.42443	0.787473	0.787473	4.0046e-07	N
yjdL	5.57924	5.42024	0.783475	0.783475	5.01977e-07	N
guaD	9.62866	5.37868	0.785458	0.785458	4.49023e-07	N
ycbV	5.76133	5.35734	0.810195	0.810195	1.00589e-07	N
ybgL	5.58415	5.35239	-0.781956	0.781956	5.46314e-07	N
torS	7.50343	5.29906	0.715272	0.715272	1.29639e-05	N
yedU	5.4577	5.29834	0.799582	0.799582	1.95998e-07	N
ECB_02039	5.45161	5.27534	0.795563	0.795563	2.49753e-07	N
ECB_02804	5.57756	5.26719	0.728709	0.728709	7.3776e-06	N
ssuE	5.29516	5.26184	0.795106	0.795106	2.56647e-07	N
bglB	6.03139	5.23712	0.691713	0.691713	3.23985e-05	N
ygfT	7.56163	5.19757	0.793656	0.793656	2.7967e-07	N
ECB_01540	5.17571	5.14752	0.80585	0.80585	1.32825e-07	N
caiA	6.62893	5.11304	0.712629	0.712629	1.44305e-05	N
ECB_00850	5.48677	5.07265	0.766725	0.766725	1.23208e-06	N
ECB_03694	7.39427	4.9906	0.712235	0.712235	1.46614e-05	N
ynbD	9.08787	4.98621	0.732577	0.732577	6.2343e-06	N
yjiC	5.12883	4.98612	0.758563	0.758563	1.85898e-06	N
ybfC	5.48742	4.95634	0.79554	0.79554	2.50088e-07	N
ECB_00524	5.07051	4.9015	0.812057	0.812057	8.91014e-08	N
proA	9.55547	4.87557	-0.76126	0.76126	1.62563e-06	N
ECB_03712	4.89328	4.84507	0.710744	0.710744	1.55657e-05	N
yccE	5.34885	4.78873	0.701841	0.701841	2.20865e-05	N
yhiF	7.29322	4.73277	0.688891	0.688891	3.59516e-05	N
ycbT	5.40416	4.72862	0.754298	0.754298	2.29021e-06	N
fixX	4.72525	4.70999	0.751419	0.751419	2.63046e-06	N
ECB_00729	5.04543	4.5799	0.782231	0.782231	5.3804e-07	N
yeiC	8.03554	4.57062	0.72068	0.72068	1.03719e-05	N
yhiM	7.06935	4.50589	0.685851	0.685851	4.01643e-05	N
yneL	5.54369	4.48995	0.729007	0.729007	7.28322e-06	N
hycD	6.08539	4.48153	0.67926	0.67926	5.08475e-05	N
ECB_01417	5.32996	4.47582	0.718857	0.718857	1.11881e-05	N
cpdA	4.61527	4.45645	-0.788288	0.788288	3.8221e-07	N
talB	9.60299	4.42893	-0.733857	0.733857	5.89261e-06	N
ilvD	5.97476	4.39641	-0.678996	0.678996	5.1325e-05	N
ypdI	6.53469	4.39106	0.728242	0.728242	7.52766e-06	N
mhpB	6.11918	4.37174	0.746522	0.746522	3.3152e-06	N
ycjS	4.87063	4.35181	0.734258	0.734258	5.7892e-06	N
bglA	7.71042	4.27245	-0.723288	0.723288	9.29727e-06	N
ECB_00734	4.38404	4.26229	0.780098	0.780098	6.05323e-07	N
ybeF	4.84797	4.2324	0.743962	0.743962	3.73389e-06	N
insA-12	4.41935	4.22729	0.800742	0.800742	1.82566e-07	N
insB-4	4.29328	4.22316	0.780175	0.780175	6.02784e-07	N
yhfL	4.30033	4.13239	0.76976	0.76976	1.05287e-06	N
ECB_00731	4.14742	4.12974	0.787794	0.787794	3.93174e-07	N
gspI	4.31049	4.12389	0.763751	0.763751	1.43394e-06	N
ycdJ	5.2956	4.09445	0.654577	0.654577	0.000116977	N
insB-12	4.11521	4.06535	0.754015	0.754015	2.32183e-06	N
sufC	5.2257	4.04179	-0.591954	0.591954	0.000717938	N
ybfGH	4.32016	4.03465	0.739353	0.739353	4.60944e-06	N
wcaH	4.10278	4.01697	0.79782	0.79782	2.18116e-07	N
yidS	4.06037	3.96489	0.776161	0.776161	7.49929e-07	N
ECB_01506	7.82747	3.94963	0.652404	0.652404	0.000125435	N
wcaK	5.6227	3.92273	0.678283	0.678283	5.26312e-05	N
yadK	7.51575	3.92182	0.656644	0.656644	0.000109409	N
yfbM	8.45968	3.91301	0.669604	0.669604	7.10864e-05	N
ECB_01530	4.39774	3.86434	0.748959	0.748959	2.95656e-06	N
yhbN	4.97293	3.84822	-0.712552	0.712552	1.44751e-05	N
thiH	4.72573	3.82801	0.615163	0.615163	0.000383205	N
hyfJ	3.89426	3.79699	0.774706	0.774706	8.10823e-07	N
ygfG	3.88552	3.78362	0.691401	0.691401	3.27752e-05	N
hflK	4.21766	3.7663	-0.745275	0.745275	3.5136e-06	N
zipA	4.04622	3.7574	-0.772443	0.772443	9.14512e-07	N
gudX	4.06074	3.72204	0.759927	0.759927	1.73739e-06	N
yjcF	4.07638	3.71741	0.725425	0.725425	8.49244e-06	N
ybgJ	5.05267	3.70655	-0.687443	0.687443	3.79056e-05	N
menG	4.28935	3.69372	-0.776771	0.776771	7.25661e-07	N
ebgC	5.02356	3.66002	0.717883	0.717883	1.16476e-05	N
ymfA	5.02983	3.64451	0.684343	0.684343	4.24135e-05	N
ECB_01997	3.63427	3.62438	0.748896	0.748896	2.9654e-06	N
ECB_00833	4.46255	3.62098	0.658333	0.658333	0.000103548	N
yhiJ	3.84884	3.6183	0.765283	0.765283	1.32652e-06	N
yfaA	4.00616	3.57137	0.710665	0.710665	1.5615e-05	N
narV	3.86783	3.54202	0.772437	0.772437	9.14777e-07	N
ECB_02009	3.72638	3.52893	0.683511	0.683511	4.37029e-05	N
ybgK	4.65984	3.52759	-0.681617	0.681617	4.67675e-05	N
ECB_00517	3.72294	3.51995	0.746985	0.746985	3.24424e-06	N
torT	4.29041	3.50349	0.758218	0.758218	1.8909e-06	N
nirD	3.51811	3.49444	0.74443	0.74443	3.654e-06	N
csgG	3.68962	3.48962	0.747443	0.747443	3.1753e-06	N
yiaL	5.02787	3.48766	0.723898	0.723898	9.06079e-06	N
ECB_03539	3.55551	3.47277	0.79768	0.79768	2.19965e-07	N
dicC	3.62719	3.45156	0.780328	0.780328	5.97723e-07	N
fimA	3.56222	3.44878	0.776359	0.776359	7.41975e-07	N
insB-17	3.4882	3.43182	0.75966	0.75966	1.76058e-06	N
truD	4.91525	3.4178	-0.663533	0.663533	8.722e-05	N
yrbC	5.22941	3.41073	-0.716893	0.716893	1.2132e-05	N
ygeY	5.56144	3.39541	0.726808	0.726808	8.00558e-06	N
sufD	4.06697	3.38723	-0.560635	0.560635	0.00155947	N
ygcE	7.45445	3.30213	0.690189	0.690189	3.42764e-05	N
ECB_02853	3.34158	3.24835	0.789812	0.789812	3.5009e-07	N
frvX	3.26772	3.23305	0.67508	0.67508	5.8873e-05	N
rhaT	3.71884	3.21835	0.687316	0.687316	3.80821e-05	N
ybcO	3.5839	3.20768	0.722262	0.722262	9.70745e-06	N
tolC	3.91108	3.19383	-0.745659	0.745659	3.45144e-06	N
xdhD	3.51546	3.19046	0.741967	0.741967	4.09249e-06	N
yafP	6.00609	3.15874	0.699564	0.699564	2.41061e-05	N
grxC	4.67282	3.15446	-0.682609	0.682609	4.51394e-05	N
ykfJ	5.30241	3.10987	0.736419	0.736419	5.25918e-06	N
yegR	4.63117	3.0815	0.662366	0.662366	9.06706e-05	N
allA	3.18958	3.07811	0.741504	0.741504	4.18e-06	N
rpoN	5.42857	3.06662	-0.695916	0.695916	2.76875e-05	N
ybgI	5.20354	3.04818	-0.693543	0.693543	3.0266e-05	N
ybhJ	4.97369	3.00198	0.645526	0.645526	0.000155889	N
sufB	4.13574	2.99374	-0.595109	0.595109	0.000661055	N
yfcR	3.03568	2.99307	0.7672	0.7672	1.20231e-06	N
ECB_00728	4.71204	2.98268	0.696031	0.696031	2.75675e-05	N
pinQ	5.87508	2.96379	0.628096	0.628096	0.000264267	N
sufA	5.55248	2.96282	-0.524274	0.524274	0.00350728	N
hofB	3.34922	2.9548	0.698706	0.698706	2.49085e-05	N
cpxR	6.81029	2.91148	-0.673791	0.673791	6.15664e-05	N
ybbD	4.06223	2.87753	0.674133	0.674133	6.08406e-05	N
yqfB	6.06942	2.87647	-0.738067	0.738067	4.88473e-06	N
rna	3.08765	2.86964	-0.775295	0.775295	7.85647e-07	N
sufS	3.21722	2.83652	-0.557267	0.557267	0.00168758	N
yrbH	4.00526	2.8286	-0.700101	0.700101	2.36152e-05	N
eutA	4.30189	2.79893	0.706085	0.706085	1.87233e-05	N
yieC	3.69754	2.79716	0.618083	0.618083	0.000352866	N
yghO	8.51382	2.78369	0.681472	0.681472	4.70097e-05	N
ahpC	3.12749	2.7771	-0.756137	0.756137	2.09423e-06	N
hyaF	3.11485	2.76471	0.752081	0.752081	2.54847e-06	N
ECB_03786	3.34731	2.75979	0.710419	0.710419	1.57691e-05	N
yhdJ	3.71197	2.75832	0.658369	0.658369	0.000103427	N
ydhX	3.50859	2.72118	0.715931	0.715931	1.26196e-05	N
yhjB	4.50297	2.70195	0.667385	0.667385	7.66464e-05	N
fdx	6.44636	2.68882	-0.64997	0.64997	0.000135548	N
ECB_00528	3.33912	2.68491	0.712013	0.712013	1.47931e-05	N
yeeJ	4.12307	2.66718	0.696647	0.696647	2.6934e-05	N
ilvE	4.3623	2.66631	-0.663822	0.663822	8.63842e-05	N
nrfG	3.26892	2.66158	0.651201	0.651201	0.000130345	N
hofQ	2.82126	2.65583	0.669117	0.669117	7.22753e-05	N
insA-20	2.7101	2.63061	0.771412	0.771412	9.6562e-07	N
ycaI	3.80022	2.6288	0.711571	0.711571	1.5058e-05	N
yrbL	3.86173	2.60406	-0.702348	0.702348	2.16582e-05	N
hdeD	4.24233	2.59714	0.633586	0.633586	0.000224565	N
ygiC	3.69817	2.58836	-0.727231	0.727231	7.86183e-06	N
ylbH	3.14555	2.56891	0.692061	0.692061	3.19828e-05	N
frwC	3.69209	2.56071	0.670393	0.670393	6.91984e-05	N
yaaJ	6.06973	2.54021	0.590352	0.590352	0.000748434	N
renD	4.27311	2.5157	0.712257	0.712257	1.46486e-05	N
yiaH	4.85612	2.51161	0.683313	0.683313	4.40138e-05	N
gspG	2.80936	2.50969	0.672145	0.672145	6.51635e-05	N
relA	2.82321	2.50382	-0.722205	0.722205	9.73071e-06	N
yieL	3.13334	2.46629	0.625767	0.625767	0.000282897	N
adiY	3.19455	2.43712	0.678902	0.678902	5.14948e-05	N
yieK	2.76773	2.43553	0.687197	0.687197	3.82477e-05	N
ycgR	2.50089	2.43425	0.735856	0.735856	5.39267e-06	N
elaD	3.48883	2.40984	0.700992	0.700992	2.28207e-05	N
pmbA	3.34122	2.40599	-0.682454	0.682454	4.539e-05	N
yceO	2.79114	2.40517	0.735023	0.735023	5.59616e-06	N
ECB_03711	2.41818	2.39796	0.662037	0.662037	9.1667e-05	N
ytfN	2.93837	2.38389	-0.726994	0.726994	7.94234e-06	N
phnG	2.44611	2.36015	0.708548	0.708548	1.69888e-05	N
glgB	4.09051	2.35221	-0.645096	0.645096	0.000157996	N
xylE	5.14276	2.34777	0.695726	0.695726	2.78864e-05	N
insB-23	2.43159	2.31948	0.709195	0.709195	1.65579e-05	N
setB	3.85717	2.3023	0.659423	0.659423	9.99188e-05	N
thiF	3.392	2.28831	0.547531	0.547531	0.00211044	N
ycjR	2.77836	2.28512	0.700618	0.700618	2.31512e-05	N
yfeG	4.30193	2.28425	0.62877	0.62877	0.000259075	N
acrA	5.04014	2.25318	-0.703702	0.703702	2.05502e-05	N
yfcC	2.63868	2.22805	0.690787	0.690787	3.35273e-05	N
ECB_02005	2.28871	2.21171	0.721435	0.721435	1.00501e-05	N
yceI	3.94576	2.20153	-0.652767	0.652767	0.000123986	N
ygiB	3.21882	2.15054	-0.645395	0.645395	0.000156529	N
ECB_02810	2.17672	2.14908	0.739672	0.739672	4.54325e-06	N
wcaB	2.36542	2.1352	0.710607	0.710607	1.5651e-05	N
yebN	2.5297	2.09083	0.639371	0.639371	0.000188522	N
thiP	2.97552	2.08914	0.694883	0.694883	2.87849e-05	N
hycF	2.35754	2.08379	0.559797	0.559797	0.00159053	N
pepD	3.3404	2.0497	-0.66987	0.66987	7.04443e-05	N
rhsE	3.84773	2.04016	0.692206	0.692206	3.18112e-05	N
fucO	2.04305	2.02294	0.718325	0.718325	1.1437e-05	N
recC	3.77821	2.01495	-0.655514	0.655514	0.00011349	N
dnaQ	3.9054	1.97732	-0.664544	0.664544	8.43272e-05	N
fixB	2.66519	1.9621	0.697923	0.697923	2.56625e-05	N
ykgL	2.07754	1.94226	0.710632	0.710632	1.56357e-05	N
ybfN	2.31073	1.93471	0.709908	0.709908	1.60945e-05	N
yggL	3.6092	1.89143	-0.737929	0.737929	4.91515e-06	N
insB-16	1.94626	1.87321	0.71947	0.71947	1.09075e-05	N
yhfQ	2.17945	1.86074	0.704507	0.704507	1.99161e-05	N
ECB_00513	2.19656	1.84853	0.727041	0.727041	7.92629e-06	N
yjiPQ	2.9285	1.84101	0.633955	0.633955	0.000222091	N
surE	2.94307	1.83783	-0.601928	0.601928	0.000551407	N
ydaE	2.12563	1.83706	0.713614	0.713614	1.38674e-05	N
hfq	2.8027	1.83262	-0.653485	0.653485	0.000121162	N
ECB_00822	2.2713	1.82009	0.63207	0.63207	0.000234962	N
yjiH	2.06876	1.805	0.683952	0.683952	4.30152e-05	N
motA	3.81428	1.78401	0.589445	0.589445	0.000766195	N
yqeG	2.49149	1.77997	0.693555	0.693555	3.02514e-05	N
ftsA	2.26357	1.7408	-0.658132	0.658132	0.000104231	N
yicG	1.98226	1.7382	0.692017	0.692017	3.20345e-05	N
ulaA	4.17146	1.73144	0.622159	0.622159	0.000314062	N
yeaR	2.31718	1.71142	0.702517	0.702517	2.15167e-05	N
yhhH	1.81854	1.70602	0.667852	0.667852	7.54442e-05	N
ddlA	3.57774	1.6921	-0.66805	0.66805	7.49404e-05	N
yphC	3.97286	1.67811	0.675205	0.675205	5.86181e-05	N
dicB	1.81436	1.67113	0.729494	0.729494	7.13128e-06	N
ydiO	2.09412	1.65706	0.662278	0.662278	9.09355e-05	N
yhbL	2.23464	1.65127	-0.713292	0.713292	1.40494e-05	N
yheU	1.75721	1.63816	-0.698055	0.698055	2.55334e-05	N
gcvR	2.25437	1.63312	-0.648464	0.648464	0.000142161	N
ygdP	3.4129	1.58817	-0.640277	0.640277	0.000183371	N
ycjQ	1.73044	1.58303	0.666142	0.666142	7.99257e-05	N
yfcH	2.51428	1.58288	-0.674717	0.674717	5.96198e-05	N
menC	1.82789	1.57657	-0.734775	0.734775	5.65818e-06	N
insB-18	2.1719	1.57097	0.661695	0.661695	9.27108e-05	N
dgoD	2.4876	1.56664	0.687759	0.687759	3.74711e-05	N
yrfC	1.63817	1.5515	0.679144	0.679144	5.10564e-05	N
yfaV	2.77178	1.52204	0.670021	0.670021	7.00816e-05	N
selB	3.98216	1.51211	-0.607438	0.607438	0.000474805	N
ybiC	1.8382	1.50074	-0.700669	0.700669	2.31062e-05	N
yehI	1.98205	1.49059	0.665253	0.665253	8.23477e-05	N
hyaA	2.76254	1.48157	0.609935	0.609935	0.000443297	N
ECB_01334	2.37327	1.47991	0.673644	0.673644	6.18799e-05	N
glnE	1.70257	1.4651	-0.694256	0.694256	2.9469e-05	N
yggX	2.8169	1.46251	-0.630094	0.630094	0.000249154	N
aslA	1.88452	1.46176	0.560282	0.560282	0.0015725	N
menB	1.73621	1.46108	-0.713791	0.713791	1.3768e-05	N
yeeT	1.48448	1.44587	0.694379	0.694379	2.93339e-05	N
glgP	1.81601	1.43803	-0.634207	0.634207	0.000220422	N
ycbF	2.00722	1.43268	0.624831	0.624831	0.000290704	N
hyaD	1.44469	1.42849	0.741223	0.741223	4.23399e-06	N
ECB_02038	1.64411	1.4254	0.67079	0.67079	6.82647e-05	N
yrfB	1.61214	1.41736	0.65268	0.65268	0.00012433	N
insB-20	1.44096	1.41412	0.715988	0.715988	1.25903e-05	N
dtd	1.79938	1.40456	-0.613465	0.613465	0.00040188	N
yiiU	3.88058	1.40237	-0.617074	0.617074	0.000363102	N
ycdL	1.752	1.3957	0.585636	0.585636	0.00084487	N
slyA	2.55021	1.3833	-0.609986	0.609986	0.000442671	N
insB-8	1.45714	1.37918	0.724654	0.724654	8.77535e-06	N
abgT	3.10594	1.37884	0.637454	0.637454	0.000199856	N
yqfE	1.76701	1.37764	0.63085	0.63085	0.000243637	N
yifL	1.50363	1.36761	-0.702984	0.702984	2.1131e-05	N
yfhJ	2.32208	1.36713	-0.588589	0.588589	0.0007833	N
xisR	1.88439	1.36488	0.639694	0.639694	0.00018667	N
hyfH	1.89329	1.36381	0.624063	0.624063	0.000297254	N
hscC	3.3577	1.35639	0.608276	0.608276	0.000464018	N
yahD	2.47474	1.35457	0.666643	0.666643	7.85897e-05	N
ydjZ	1.51967	1.34972	0.719384	0.719384	1.09468e-05	N
yifB	2.71191	1.34389	0.662866	0.662866	8.91789e-05	N
ycgM	2.53281	1.33718	-0.613838	0.613838	0.000397708	N
mazG	2.1567	1.33473	-0.552561	0.552561	0.00188176	N
ycdH	2.01724	1.29689	0.670923	0.670923	6.79546e-05	N
htrC	1.46556	1.29518	0.60465	0.60465	0.00051231	N
ECB_02007	1.60625	1.29407	0.611783	0.611783	0.000421166	N
sufE	1.47067	1.28873	-0.537336	0.537336	0.00264849	N
ssuD	1.30728	1.26175	0.612934	0.612934	0.000407886	N
ydcF	1.75859	1.26028	-0.622088	0.622088	0.000314702	N
thiG	2.82924	1.25196	0.390307	0.390307	0.0363268	N
frwD	1.30865	1.24122	0.708247	0.708247	1.71927e-05	N
ECB_00823	1.2977	1.23634	0.659375	0.659375	0.000100074	N
glgA	2.2607	1.22863	-0.540942	0.540942	0.00244606	N
ECB_04075	2.13239	1.21647	0.677672	0.677672	5.3773e-05	N
apbA	1.74873	1.19212	-0.669007	0.669007	7.25462e-05	N
yniB	2.6066	1.15952	-0.611023	0.611023	0.00043015	N
bisC	1.68485	1.15413	-0.674665	0.674665	5.97276e-05	N
ydfG	3.42666	1.15259	-0.684767	0.684767	4.17702e-05	N
yehR	1.5817	1.14525	0.636342	0.636342	0.000206696	N
galM	5.71257	1.13562	-0.402552	0.402552	0.0303884	N
ycdT	1.93661	1.12974	0.61999	0.61999	0.000334216	N
ECB_02008	1.28581	1.12968	0.619632	0.619632	0.000337648	N
phoP	1.15993	1.12941	-0.68774	0.68774	3.74978e-05	N
yibG	2.05824	1.1291	0.651292	0.651292	0.00012997	N
yfiR	1.72643	1.10246	0.61006	0.61006	0.000441771	N
yliF	1.78905	1.09547	0.614197	0.614197	0.000393735	N
yraK	1.9451	1.08554	0.552984	0.552984	0.00186355	N
yoeD	1.62759	1.0809	0.613146	0.613146	0.000405474	N
insB-15	1.11522	1.06606	0.713841	0.713841	1.374e-05	N
ECB_00662	1.11312	1.06391	0.706058	0.706058	1.87426e-05	N
pykA	1.74248	1.05843	-0.675207	0.675207	5.86131e-05	N
nfo	2.1202	1.05372	-0.600317	0.600317	0.000575762	N
yeeW	1.17916	1.0536	0.627977	0.627977	0.000265188	N
yigB	1.95456	1.04844	-0.602914	0.602914	0.000536945	N
yeiJ	1.11782	1.01833	0.707951	0.707951	1.73953e-05	N
insA-26	1.09967	0.993625	0.699658	0.699658	2.40195e-05	N
ECB_00824	1.32974	0.974189	0.603866	0.603866	0.000523319	N
rpiA	2.52306	0.958353	-0.551562	0.551562	0.00192538	N
acpS	1.36663	0.943129	-0.611341	0.611341	0.000426367	N
ygfE	2.39696	0.942512	-0.608937	0.608937	0.00045566	N
yeeV	1.48566	0.934505	0.615025	0.615025	0.000384691	N
ECB_03715	1.03179	0.931714	0.64628	0.64628	0.000152257	N
tatA	2.29447	0.92571	-0.609152	0.609152	0.000452975	N
yrbK	2.39772	0.925269	-0.581288	0.581288	0.000943222	N
ltaE	1.12641	0.920798	-0.711995	0.711995	1.48038e-05	N
cpsG	1.06123	0.919633	0.658188	0.658188	0.00010404	N
ypfJ	1.08049	0.919077	-0.646154	0.646154	0.000152861	N
insJ-1	0.905011	0.898514	0.714516	0.714516	1.33691e-05	N
ECB_00849	1.18363	0.894455	0.618828	0.618828	0.000345468	N
ycdK	1.08247	0.887131	0.597239	0.597239	0.000624911	N
hcr	1.04438	0.88637	0.630348	0.630348	0.000247285	N
thiE	1.59165	0.87916	0.369005	0.369005	0.048851	N
yjeI	1.98354	0.873753	-0.613177	0.613177	0.000405124	N
hyaB	1.9617	0.867253	0.547282	0.547282	0.00212238	N
insB-10	0.873859	0.851142	0.686308	0.686308	3.95045e-05	N
yrfA	1.01687	0.851021	0.598695	0.598695	0.000601224	N
eaeH	1.03828	0.816603	0.604927	0.604927	0.000508468	N
nrfC	1.05726	0.812885	0.552065	0.552065	0.00190332	N
yjbQ	2.71417	0.801742	-0.364042	0.364042	0.0522099	N
ogrK	2.15766	0.794652	-0.420433	0.420433	0.0231519	N
clpP	3.56045	0.793714	-0.593686	0.593686	0.000686211	N
ycdM	1.11871	0.772194	0.480236	0.480236	0.00837337	N
ybeZ	1.32742	0.766428	-0.627296	0.627296	0.000270542	N
chpR	1.13292	0.76149	-0.519714	0.519714	0.00385865	N
yajD	1.38065	0.7528	-0.572945	0.572945	0.00116025	N
aegA	1.51693	0.752432	0.544993	0.544993	0.0022347	N
frwB	1.77946	0.749955	0.541304	0.541304	0.0024265	N
hyaC	0.826187	0.706089	0.63019	0.63019	0.000248445	N
ECB_00212	0.976026	0.698737	0.562361	0.562361	0.00149716	N
ECB_03695	0.694987	0.68657	0.682259	0.682259	4.57074e-05	N
ninE	0.6789	0.671156	0.676409	0.676409	5.62076e-05	N
cynT	0.937999	0.65195	0.587851	0.587851	0.0007983	N
helD	1.37747	0.651411	-0.645954	0.645954	0.000153817	N
cysE	0.69524	0.625855	-0.667978	0.667978	7.51221e-05	N
caiD	1.33127	0.610987	0.585213	0.585213	0.000854026	N
chpA	0.815884	0.600608	-0.474011	0.474011	0.00938617	N
ykgH	0.738085	0.586266	0.646421	0.646421	0.000151587	N
yhaM	1.02592	0.558627	0.491758	0.491758	0.00674061	N
yjcO	0.869399	0.550183	-0.540806	0.540806	0.00245343	N
caiE	0.615524	0.533585	0.621788	0.621788	0.000317422	N
nagZ	0.96358	0.529711	-0.593983	0.593983	0.000680883	N
torD	0.577417	0.499109	0.644325	0.644325	0.000161836	N
hokA	0.714672	0.470152	0.617412	0.617412	0.000359639	N
mrr	0.835646	0.469503	-0.594867	0.594867	0.000665278	N
ECB_02010	0.495417	0.466959	0.578065	0.578065	0.00102245	N
focB	0.551415	0.463188	0.55458	0.55458	0.00179621	N
uxuR	0.701624	0.459499	-0.601789	0.601789	0.000553464	N
mhpC	1.0815	0.454345	0.588165	0.588165	0.000791889	N
yiiL	0.547497	0.432344	0.65328	0.65328	0.000121963	N
ECB_03693	0.481117	0.42377	0.644087	0.644087	0.000163037	N
gloA	0.455494	0.411848	-0.654834	0.654834	0.000116013	N
insE-2	0.410014	0.406095	0.663833	0.663833	8.6353e-05	N
insA-9	0.426075	0.3901	0.654419	0.654419	0.000117576	N
oppA	1.08319	0.384849	-0.55006	0.55006	0.00199262	N
orn	0.85057	0.37286	-0.475578	0.475578	0.00912211	N
ygiL	0.551919	0.372792	0.541714	0.541714	0.00240448	N
pflC	0.56808	0.370073	0.55312	0.55312	0.00185774	N
kptA	0.399251	0.368496	0.626341	0.626341	0.000278199	N
yidI	0.39232	0.368366	0.582793	0.582793	0.000908115	N
dmsB	0.554607	0.344485	0.625406	0.625406	0.000285887	N
yigF	0.376179	0.343165	0.580776	0.580776	0.000955458	N
yigA	0.478504	0.337114	-0.594582	0.594582	0.000670272	N
ymbA	0.435868	0.326345	-0.653407	0.653407	0.000121467	N
yliB	0.808476	0.321225	-0.58387	0.58387	0.000883676	N
insA-18	0.322928	0.321133	0.643301	0.643301	0.000167056	N
yeeX	1.03944	0.313123	-0.536923	0.536923	0.00267257	N
ytfM	0.657608	0.307983	-0.438195	0.438195	0.0174255	N
fieF	0.483872	0.288602	-0.580138	0.580138	0.000970865	N
ECB_02006	0.381641	0.284798	0.552598	0.552598	0.00188016	N
nrfB	0.297166	0.257602	0.484686	0.484686	0.00770719	N
ECB_01510	0.263888	0.257547	0.619878	0.619878	0.000335283	N
ppx	0.34705	0.256573	-0.627319	0.627319	0.00027036	N
yjjP	0.316362	0.25479	0.551472	0.551472	0.0019294	N
citD	0.260686	0.250501	0.547548	0.547548	0.00210963	N
ECB_00842	0.546771	0.247953	0.539897	0.539897	0.00250328	N
narL	0.315863	0.240543	-0.5555	0.5555	0.00175835	N
yncA	0.343423	0.227254	-0.624237	0.624237	0.000295762	N
ybfF	0.380296	0.223108	-0.631812	0.631812	0.000236775	N
insB-21	0.235334	0.217541	0.606537	0.606537	0.00048665	N
yeeS	0.200239	0.197557	0.581211	0.581211	0.000945072	N
yigE	0.305102	0.175079	0.502691	0.502691	0.00544921	N
yhaK	0.279212	0.171708	0.50158	0.50158	0.00557	N
yafS	0.302871	0.161337	-0.519803	0.519803	0.0038515	N
insJ-4	0.164529	0.158128	0.622896	0.622896	0.000307461	N
insL-3	0.206423	0.14818	0.551812	0.551812	0.00191438	N
hyaE	0.152613	0.137346	0.612661	0.612661	0.000411006	N

## Sheet: Brown
number	id	id	kTotal	kWithin	Mmbrown (Abs)	MMbrown	p.MMbrown	Hub
308	ada	yqjD	49.0521	39.37	0.97524	0.97524	3.15336e-19	Y
312	adhP	ymcD	43.3577	37.6655	0.967706	0.967706	1.08913e-17	Y
335	aidB	yjhT	54.1409	35.9143	0.948515	0.948515	5.27575e-15	Y
344	allB	yjdJ	51.8882	34.1693	0.942272	0.942272	2.38307e-14	Y
373	appA	ygaU	60.8322	51.4034	0.993031	0.993031	1.29269e-26	Y
374	appB	rpsV	56.695	49.0422	0.982927	0.982927	2.18248e-21	Y
375	appC	osmC	56.0342	47.5794	0.984906	0.984906	4.18648e-22	Y
376	appY	adhP	51.7896	46.0934	0.982615	0.982615	2.78142e-21	Y
390	arcC	psiF	56.0557	45.9238	0.978611	0.978611	4.46091e-20	Y
398	argI	yhhA	57.391	45.7808	0.984748	0.984748	4.81231e-22	Y
414	aroM	yjgR	54.6203	45.672	0.983233	0.983233	1.71361e-21	Y
419	artI	wrbA	51.4022	44.721	0.977126	0.977126	1.09413e-19	Y
468	bcsA	yehV	65.5971	43.2256	0.967903	0.967903	1.00388e-17	Y
469	bcsC	dkgA	50.3706	42.3876	0.979439	0.979439	2.62979e-20	Y
470	bcsZ	yccJ	50.5952	42.2008	0.969164	0.969164	5.88758e-18	Y
474	betI	yehZ	45.7196	41.8609	0.973308	0.973308	8.59841e-19	Y
477	bfr	ydcK	64.0126	41.8452	0.959573	0.959573	2.15371e-16	Y
493	blc	yhjG	59.1269	41.797	0.964158	0.964158	4.3572e-17	Y
497	bssR	yqjG	47.8473	40.5627	0.978192	0.978192	5.78177e-20	Y
498	bssS	yggE	44.6348	40.5557	0.980866	0.980866	1.00468e-20	Y
499	btuB	tam	47.9735	40.485	0.957289	0.957289	4.46127e-16	Y
500	btuC	yghA	51.5049	39.043	0.963632	0.963632	5.28694e-17	Y
501	btuD	ydeI	55.9521	38.7093	0.947568	0.947568	6.70835e-15	Y
502	btuE	yfcG	43.6113	37.7305	0.961253	0.961253	1.22616e-16	Y
516	cbpA	ybdK	55.3149	37.4196	0.949196	0.949196	4.4249e-15	Y
521	ccmB	yhcO	45.6324	36.9476	0.9696	0.9696	4.87058e-18	Y
523	ccmD	ygaM	47.9351	36.6478	0.957402	0.957402	4.30787e-16	Y
525	ccmF	ycaC	39.3211	36.5106	0.966219	0.966219	1.9823e-17	Y
526	ccmG	ecnB	47.1142	36.4507	0.954513	0.954513	1.02684e-15	Y
527	ccmH	yegS	42.5544	35.956	0.941767	0.941767	2.67185e-14	Y
530	cdd	yceK	44.537	35.468	0.955832	0.955832	6.95633e-16	Y
539	cfa	yphA	43.7115	34.1753	0.956848	0.956848	5.1117e-16	Y
541	chaB	aidB	50.4099	34.1133	0.954335	0.954335	1.08126e-15	Y
542	chaC	yohF	62.4606	33.4979	0.929343	0.929343	3.37586e-13	Y
597	csgA	poxB	36.0133	33.3843	0.953632	0.953632	1.32334e-15	Y
663	dacC	fbaB	37.652	32.3715	0.948212	0.948212	5.69921e-15	Y
693	degQ	ybjP	35.8709	32.1754	0.963498	0.963498	5.55096e-17	Y
695	deoA	osmB	39.0941	31.8169	0.948055	0.948055	5.93181e-15	N
696	deoB	msyB	41.6255	31.4886	0.941918	0.941918	2.58243e-14	N
697	deoC	blc	44.6129	30.9979	0.954429	0.954429	1.05213e-15	N
698	deoD	yedY	49.5822	30.8959	0.944648	0.944648	1.37034e-14	N
705	dgoR	ybgS	35.8884	30.1847	0.942815	0.942815	2.10421e-14	N
714	dinB	yjdC	33.2809	30.1474	0.967575	0.967575	1.14966e-17	N
719	dinJ	yhiO	35.397	30.0442	0.960939	0.960939	1.36501e-16	N
722	dkgA	chaB	42.7883	29.9731	0.939375	0.939375	4.53547e-14	N
740	dos	yegP	40.5789	29.9497	0.935988	0.935988	9.25886e-14	N
747	dps	yccX	54.4816	29.6141	0.935024	0.935024	1.12651e-13	N
752	dsdA	yqjC	36.6699	29.4661	0.957818	0.957818	3.78254e-16	N
54	ECB_00819	yncB	36.6732	29.2466	0.954538	0.954538	1.01943e-15	N
55	ECB_00820	yjgB	32.6306	29.2452	0.947113	0.947113	7.51826e-15	N
63	ECB_00828	ybhP	31.8389	28.6061	0.93631	0.93631	8.66706e-14	N
69	ECB_00834	rmf	36.2642	28.462	0.946919	0.946919	7.89102e-15	N
70	ECB_00836	ybeM	37.1484	27.8057	0.937532	0.937532	6.72187e-14	N
71	ECB_00837	qor	33.3484	27.7953	0.957182	0.957182	4.61222e-16	N
72	ECB_00838	yahO	52.7862	26.9995	0.910738	0.910738	7.07949e-12	N
75	ECB_00841	yciG	31.7796	26.8916	0.93265	0.93265	1.80259e-13	N
77	ECB_00843	yjdI	47.5845	26.7195	0.918167	0.918167	2.29105e-12	N
78	ECB_00844	ydhS	39.4566	26.6742	0.909948	0.909948	7.93573e-12	N
79	ECB_00845	yncG	44.8006	26.4045	0.911165	0.911165	6.65373e-12	N
84	ECB_00851	tktB	29.4904	26.2811	0.936629	0.936629	8.1145e-14	N
99	ECB_01487	ybiI	30.5469	26.2617	0.954119	0.954119	1.151e-15	N
106	ECB_01522	ytfK	30.9632	26.2192	0.945888	0.945888	1.01661e-14	N
115	ECB_01539	yhaH	32.5998	26.0965	0.954931	0.954931	9.08892e-16	N
120	ECB_01628	elaB	30.3623	25.9963	0.936456	0.936456	8.40886e-14	N
160	ECB_02199	yqjE	28.3763	25.4028	0.945577	0.945577	1.0966e-14	N
161	ECB_02200	dps	45.6597	25.2461	0.919748	0.919748	1.77763e-12	N
216	ECB_03457	ybhO	27.3946	25.2245	0.923939	0.923939	8.83749e-13	N
219	ECB_03510	yfiL	41.6614	25.1622	0.914712	0.914712	3.92156e-12	N
225	ECB_03521	yeaQ	28.99	25.0307	0.941116	0.941116	3.09246e-14	N
272	ECB_04148	sodC	45.3843	24.9877	0.926056	0.926056	6.11452e-13	N
764	ecnB	ygaC	30.6064	24.9746	0.934584	0.934584	1.23065e-13	N
771	elaB	yncC	43.3527	24.9002	0.904359	0.904359	1.72962e-11	N
796	erfK	gadB	41.7329	24.6997	0.921694	0.921694	1.29115e-12	N
807	eutL	phnB	44.0572	24.5969	0.911177	0.911177	6.64208e-12	N
837	fbaB	yhiP	31.511	24.3124	0.92758	0.92758	4.65883e-13	N
865	fepE	bfr	45.8043	24.2269	0.904575	0.904575	1.67978e-11	N
876	fic	fic	45.9826	24.026	0.916115	0.916115	3.16133e-12	N
920	focA	kbl	35.1128	24.0222	0.935895	0.935895	9.4377e-14	N
957	fsr	ybjR	27.114	23.8646	0.947534	0.947534	6.76712e-15	N
958	ftn	tdh	32.8379	23.8128	0.936313	0.936313	8.66121e-14	N
964	ftsL	cbpA	29.1171	23.4564	0.938704	0.938704	5.24146e-14	N
986	gadB	ynfD	28.0694	23.2893	0.940989	0.940989	3.18187e-14	N
1018	ggt	dacC	32.2338	22.9622	0.94011	0.94011	3.86393e-14	N
1026	gldA	ycaP	48.9475	22.9354	0.892181	0.892181	8.09868e-11	N
1041	glnG	bssR	38.6546	22.9056	0.912575	0.912575	5.4071e-12	N
1042	glnH	ydhQ	32.6742	22.7915	0.932523	0.932523	1.84765e-13	N
1044	glnL	yahK	23.8101	22.724	0.927736	0.927736	4.52889e-13	N
1045	glnP	pepT	49.1121	22.6366	0.925353	0.925353	6.91793e-13	N
1046	glnQ	treF	27.929	22.548	0.924049	0.924049	8.67244e-13	N
1069	gltS	ybcM	26.768	21.6685	0.904809	0.904809	1.62735e-11	N
1084	gnsB	yhhT	39.4417	21.3722	0.906242	0.906242	1.33746e-11	N
1104	grxB	yqjK	23.7941	21.3178	0.931506	0.931506	2.2475e-13	N
1123	gst	yafV	30.5633	20.207	0.928515	0.928515	3.93096e-13	N
1189	hnr	hnr	32.1405	19.8412	0.89821	0.89821	3.86362e-11	N
1205	hpaC	katE	20.9279	19.7738	0.911425	0.911425	6.40534e-12	N
1248	hybG	yebF	24.0178	19.7603	0.917414	0.917414	2.58102e-12	N
1257	hycI	csgA	27.5767	19.6459	0.917322	0.917322	2.61873e-12	N
1290	ihfB	otsB	24.0307	19.4792	0.901055	0.901055	2.68114e-11	N
1324	insA-6	ynhG	27.7318	19.2036	0.926795	0.926795	5.36324e-13	N
1346	insB-6	tesB	23.3615	19.0692	0.922316	0.922316	1.1637e-12	N
1354	insF-3	ydiZ	33.806	19.011	0.904774	0.904774	1.63508e-11	N
1372	intB	talA	22.5676	18.9345	0.909848	0.909848	8.05064e-12	N
1390	katE	ldcC	34.8183	18.8052	0.883127	0.883127	2.27549e-10	N
1391	katG	yedZ	37.732	18.7276	0.903676	0.903676	1.89603e-11	N
1393	kbl	yfdC	51.5667	18.4482	0.863501	0.863501	1.63946e-09	N
1402	kdpE	yiiT	21.9683	18.3797	0.91695	0.91695	2.77616e-12	N
1409	kefC	udp	23.6809	18.0128	0.922926	0.922926	1.0502e-12	N
1422	ldcC	ygiW	18.8448	17.7084	0.919921	0.919921	1.72836e-12	N
1439	lexA	yebV	25.2728	17.5812	0.880709	0.880709	2.95603e-10	N
1517	mdoC	yraR	38.9469	17.1539	0.900134	0.900134	3.02134e-11	N
1518	mdoD	yehY	17.9644	16.9167	0.886679	0.886679	1.53327e-10	N
1560	miaA	ybiM	26.1387	16.8848	0.896175	0.896175	4.98486e-11	N
1574	mntH	ymgE	32.3326	16.737	0.891788	0.891788	8.48557e-11	N
1582	mobB	yiaG	19.1312	16.572	0.902454	0.902454	2.23107e-11	N
1583	modA	ECB_01522	20.6682	16.106	0.897595	0.897595	4.17534e-11	N
1599	mraW	ytjA	18.9333	15.6759	0.902105	0.902105	2.33642e-11	N
1613	msrA	ygiV	26.5086	15.1205	0.886981	0.886981	1.48162e-10	N
1614	msyB	yciF	19.7729	15.0588	0.878501	0.878501	3.73538e-10	N
1616	mtlA	deoA	22.1338	14.9443	0.888935	0.888935	1.185e-10	N
1617	mtlD	yiiM	22.9438	14.6251	0.904338	0.904338	1.73448e-11	N
1618	mtlR	yjbJ	29.8678	14.4916	0.869511	0.869511	9.26463e-10	N
1645	nadD	gldA	20.0184	14.4599	0.908624	0.908624	9.58741e-12	N
1672	narP	ybgA	17.6928	14.4576	0.855823	0.855823	3.27237e-09	N
1690	nhaA	slp	16.1436	14.3376	0.899811	0.899811	3.14982e-11	N
1691	nhaB	yhfG	19.7239	14.0315	0.900385	0.900385	2.92482e-11	N
1709	nlpI	bssS	19.133	13.4185	0.893985	0.893985	6.51995e-11	N
1719	nrdH	ECB_00834	15.2446	13.2492	0.889753	-0.889753	1.0778e-10	N
1772	osmB	yjaB	37.5211	12.995	0.850942	0.850942	4.97615e-09	N
1773	osmC	ydeJ	21.0349	12.9281	0.859803	0.859803	2.29861e-09	N
1775	osmY	chaC	17.0351	12.822	0.889573	0.889573	1.10058e-10	N
1776	otsA	slt	17.6974	12.7332	0.882303	0.882303	2.48941e-10	N
1777	otsB	yeaG	43.0103	12.4713	0.827896	0.827896	3.00019e-08	N
1779	pabA	ykgC	24.1164	12.3849	0.84946	0.84946	5.63513e-09	N
1809	pepT	yehX	13.192	12.3458	0.860128	0.860128	2.23223e-09	N
1812	pfkB	ybhE	14.1065	12.34	0.885889	0.885889	1.6759e-10	N
1813	pflA	ECB_00836	13.5521	11.9841	0.891443	-0.891443	8.84021e-11	N
1834	phnB	yiiS	14.2566	11.9486	0.884052	0.884052	2.0557e-10	N
1847	phnO	ECB_03457	17.7357	11.9122	0.87308	0.87308	6.51297e-10	N
1848	phnP	mntH	14.9151	11.4586	0.879695	0.879695	3.2933e-10	N
1857	phpB	otsA	13.8552	11.3219	0.866354	0.866354	1.2546e-09	N
1858	phrB	phnP	16.5215	11.2156	0.857128	0.857128	2.91803e-09	N
1888	poxB	zntB	20.7115	11.1899	0.874447	0.874447	5.67507e-10	N
1901	ppk	znuB	19.0103	10.8877	0.870184	-0.870184	8.67579e-10	N
1923	proP	yliI	32.5519	10.7797	0.8334	0.8334	2.00268e-08	N
1937	psiF	ygaP	12.5675	10.6642	0.889499	0.889499	1.11006e-10	N
1953	ptrB	rof	13.4225	10.6529	0.862101	0.862101	1.86539e-09	N
1990	qor	ybjQ	16.6907	10.585	0.880178	0.880178	3.12836e-10	N
2001	recA	yfcZ	11.4793	10.5565	0.890215	0.890215	1.02129e-10	N
2067	rmf	ada	16.7234	10.556	0.849861	0.849861	5.44922e-09	N
2085	rnr	hycI	14.6227	10.3395	0.873448	0.873448	6.27673e-10	N
2087	rob	yhjD	13.3366	10.0966	0.870295	0.870295	8.58237e-10	N
2088	rof	grxB	10.6366	10.0802	0.874189	0.874189	5.82484e-10	N
2158	rpsV	yadC	14.6921	9.75672	0.836519	0.836519	1.58235e-08	N
2181	ruvB	bcsA	10.905	9.61239	0.872859	0.872859	6.65866e-10	N
2186	sapB	ybhN	17.0929	9.5151	0.824683	0.824683	3.77416e-08	N
2247	slp	ybaS	20.7431	9.42382	0.849289	0.849289	5.71585e-09	N
2248	slt	yohD	33.9959	9.36145	0.831783	0.831783	2.25854e-08	N
2252	slyX	phrB	12.9008	9.3401	0.805082	0.805082	1.39416e-07	N
2259	smtA	yccD	10.6761	9.31377	0.867898	0.867898	1.08271e-09	N
2262	sodC	erfK	19.1715	9.22654	0.854775	0.854775	3.58528e-09	N
2280	spy	yehE	10.5289	9.16924	0.885382	0.885382	1.77358e-10	N
2313	sulA	yehW	9.85149	9.1063	0.835555	0.835555	1.70266e-08	N
2319	talA	yebW	15.0807	8.88208	0.849748	0.849748	5.5011e-09	N
2322	tam	ydgD	15.3177	8.61131	0.843457	0.843457	9.20238e-09	N
2344	tdh	phnO	14.0328	8.36448	0.832564	0.832564	2.13138e-08	N
2347	tehB	yceF	8.87747	8.06275	0.87547	0.87547	5.11344e-10	N
2349	tesB	gst	10.1405	7.98687	0.856995	0.856995	2.95251e-09	N
2376	tktB	pfkB	8.84035	7.94532	0.854237	0.854237	3.75603e-09	N
2388	topA	ECB_00837	8.33792	7.62606	0.85222	-0.85222	4.46538e-09	N
2405	treF	allB	18.1975	7.57565	0.810538	0.810538	9.83784e-08	N
2430	trxC	yaeP	9.44467	7.56462	0.830275	0.830275	2.52371e-08	N
2450	ubiF	ptrB	10.2225	7.38729	0.813691	0.813691	8.0017e-08	N
2457	udp	ftn	13.1578	7.15721	0.817954	-0.817954	6.01441e-08	N
2464	uhpA	yqaE	8.64313	7.13761	0.839439	0.839439	1.26347e-08	N
2479	uppS	msrA	9.45073	7.09161	0.834642	0.834642	1.82438e-08	N
2482	ushA	yhiE	8.09139	7.01511	0.831939	0.831939	2.23264e-08	N
2483	uspA	yjiN	17.2188	6.96072	0.814445	0.814445	7.61198e-08	N
2485	uvrA	kefC	7.30215	6.81394	0.859055	0.859055	2.45836e-09	N
2489	uvrY	tehB	9.28844	6.7433	0.857548	0.857548	2.81171e-09	N
2535	wrbA	yciE	8.75887	6.73771	0.8192	0.8192	5.52502e-08	N
2564	yaaH	proP	7.36557	6.45357	0.854128	0.854128	3.79165e-09	N
2571	yabF	intB	8.7653	6.44946	0.830166	0.830166	2.54397e-08	N
2575	yacC	yaaH	13.7226	6.19738	0.830246	-0.830246	2.52902e-08	N
2581	yadC	ECB_01487	8.74898	6.09879	0.835214	0.835214	1.7472e-08	N
2602	yaeP	ybhG	8.70638	5.82726	0.820452	0.820452	5.07029e-08	N
2603	yaeQ	nhaA	9.08194	5.82418	0.818529	0.818529	5.78372e-08	N
2613	yafN	spy	9.53204	5.76625	0.812199	0.812199	8.8275e-08	N
2619	yafV	yffI	8.71844	5.65899	0.849941	0.849941	5.41286e-09	N
2641	yahK	yhhW	7.97798	5.62015	0.836216	0.836216	1.61933e-08	N
2645	yahO	deoB	6.82035	5.55522	0.805917	0.805917	1.32266e-07	N
2676	ybaS	ybiH	5.64868	5.26071	0.835014	0.835014	1.7738e-08	N
2681	ybaY	ybaY	7.91941	5.25017	0.798648	0.798648	2.07448e-07	N
2702	ybcL	ydiA	6.4646	5.18986	0.831592	0.831592	2.29068e-08	N
2703	ybcM	ydiJ	15.1752	5.07596	0.770803	-0.770803	9.96997e-07	N
2719	ybdK	cfa	9.49358	5.07015	0.779746	0.779746	6.17155e-07	N
2723	ybdQ	ushA	6.54933	4.81693	0.796438	0.796438	2.37023e-07	N
2731	ybeM	cdd	8.6933	4.79398	0.807088	0.807088	1.22799e-07	N
2738	ybfB	ybdQ	8.81761	4.76203	0.801784	0.801784	1.71228e-07	N
2748	ybgA	ybcL	7.98034	4.72505	0.778602	0.778602	6.56986e-07	N
2762	ybgR	ygdI	5.88316	4.71293	0.826827	0.826827	3.23979e-08	N
2763	ybgS	ECB_04148	5.03232	4.68666	0.807716	0.807716	1.17982e-07	N
2766	ybhB	rob	9.28291	4.56055	0.793409	0.793409	2.83776e-07	N
2769	ybhE	mtlD	6.75021	4.49356	0.78582	0.78582	4.39929e-07	N
2770	ybhF	aroM	5.10637	4.46049	0.790176	0.790176	3.42799e-07	N
2771	ybhG	ykfE	5.20197	4.2388	0.823894	0.823894	3.98993e-08	N
2776	ybhL	mtlA	8.91654	4.12863	0.794783	0.794783	2.61618e-07	N
2778	ybhN	yddM	5.47242	4.10766	0.810475	0.810475	9.87819e-08	N
2779	ybhO	yeeR	6.64938	4.03069	0.83325	-0.83325	2.02515e-08	N
2780	ybhP	ygjF	7.22432	3.99046	0.760607	0.760607	1.6795e-06	N
2783	ybhS	yojL	6.66651	3.93069	0.784794	-0.784794	4.66179e-07	N
2786	ybiB	ybhB	4.17339	3.92997	0.789464	0.789464	3.57209e-07	N
2788	ybiF	ECB_01539	7.66729	3.91816	0.819707	-0.819707	5.33659e-08	N
2789	ybiH	glnL	19.202	3.87516	0.768397	-0.768397	1.1302e-06	N
2790	ybiI	yieP	7.49769	3.77253	0.793038	0.793038	2.90048e-07	N
2794	ybiM	degQ	7.86165	3.75616	0.748818	0.748818	2.97629e-06	N
2813	ybjK	yddV	12.635	3.71201	0.696711	0.696711	2.6869e-05	N
2818	ybjP	btuB	10.1936	3.60234	0.75174	-0.75174	2.59033e-06	N
2819	ybjQ	btuE	4.93579	3.58544	0.768596	0.768596	1.11861e-06	N
2820	ybjR	nhaB	13.3811	3.56565	0.752516	-0.752516	2.49577e-06	N
2824	ycaC	ychQ	8.65702	3.46324	0.813171	-0.813171	8.2815e-08	N
2827	ycaJ	yfhB	4.24489	3.44899	0.784563	0.784563	4.7228e-07	N
2833	ycaP	yhjN	4.36153	3.40928	0.746607	0.746607	3.30211e-06	N
2837	ycbC	ybiB	10.0307	3.40736	0.74489	0.74489	3.57694e-06	N
2854	yccD	ycaJ	9.67525	3.27438	0.78932	-0.78932	3.60179e-07	N
2857	yccJ	ggt	3.78365	3.23172	0.79532	0.79532	2.53396e-07	N
2866	yccX	osmY	6.83729	3.19496	0.737566	0.737566	4.99597e-06	N
2886	yceB	yabF	3.83368	3.18678	0.787849	0.787849	3.91942e-07	N
2889	yceF	mraW	6.50985	3.18258	0.75005	0.75005	2.80771e-06	N
2894	yceK	yddB	7.55248	3.1506	0.792498	-0.792498	2.99394e-07	N
2902	ycfL	yibA	3.72859	3.14346	0.748332	0.748332	3.04537e-06	N
2903	ycfM	glnG	8.87202	3.1134	0.752157	-0.752157	2.53914e-06	N
2917	ycgJ	yjbR	4.53603	3.09849	0.794428	0.794428	2.67189e-07	N
2935	ychM	uppS	5.26628	3.09178	0.78756	-0.78756	3.98468e-07	N
2938	ychQ	dinB	6.42045	3.06225	0.757922	0.757922	1.91864e-06	N
2942	yciE	yieN	4.20994	2.97442	0.766387	0.766387	1.25362e-06	N
2943	yciF	yeeZ	6.01108	2.78091	0.748254	0.748254	3.0565e-06	N
2944	yciG	glnP	6.83295	2.76637	0.7097	-0.7097	1.62282e-05	N
2949	yciM	ppk	4.43132	2.73384	0.761199	0.761199	1.63056e-06	N
2950	yciN	ECB_00838	3.49741	2.70695	0.775294	-0.775294	7.85719e-07	N
2953	yciS	ybgR	2.81029	2.49703	0.796823	0.796823	2.31605e-07	N
2985	ydaM	glnQ	4.44444	2.48828	0.72792	-0.72792	7.63267e-06	N
2995	ydcD	sapB	6.31472	2.48761	0.755776	-0.755776	2.13145e-06	N
2996	ydcE	fsr	3.43166	2.48298	0.754259	-0.754259	2.29461e-06	N
3001	ydcK	mdoC	4.58429	2.38833	0.733298	-0.733298	6.03953e-06	N
3007	ydcQ	gltS	3.66636	2.36853	0.739439	0.739439	4.59147e-06	N
3018	yddB	arcC	3.81768	2.33728	0.768735	-0.768735	1.11058e-06	N
3024	yddM	appA	2.43692	2.32934	0.707611	0.707611	1.76306e-05	N
3030	yddV	btuD	2.31092	2.21547	0.771852	0.771852	9.43469e-07	N
3034	ydeI	sulA	5.97207	2.21122	0.746855	0.746855	3.26407e-06	N
3035	ydeJ	yidH	3.23194	2.16961	0.79117	0.79117	3.23567e-07	N
3062	ydgD	yhjU	2.85104	2.07741	0.659108	0.659108	0.000100955	N
3064	ydgF	ydaM	7.86162	2.05972	0.562837	0.562837	0.00148037	N
3082	ydhQ	ccmH	6.86044	2.01804	0.705159	-0.705159	1.94153e-05	N
3084	ydhS	yicH	2.75883	1.94374	0.679573	0.679573	5.02886e-05	N
3091	ydhZ	ubiF	2.99464	1.90696	0.736836	0.736836	5.16206e-06	N
3092	ydiA	appC	1.95887	1.89923	0.618374	0.618374	0.000349959	N
3099	ydiJ	rnr	6.9404	1.89625	0.677491	0.677491	5.4117e-05	N
3112	ydiZ	ydcE	2.27818	1.88791	0.787674	0.787674	3.95893e-07	N
3135	yeaG	yidG	5.05432	1.84558	0.76311	0.76311	1.48122e-06	N
3145	yeaQ	ylaB	3.72347	1.80868	0.689887	0.689887	3.46588e-05	N
3155	yebA	ybhL	3.8898	1.80834	0.66823	0.66823	7.44844e-05	N
3159	yebF	ybiF	3.77316	1.80222	0.710768	-0.710768	1.55505e-05	N
3167	yebT	deoC	2.54702	1.73563	0.727491	0.727491	7.77466e-06	N
3169	yebV	ECB_02200	2.99978	1.72444	0.757344	0.757344	1.97398e-06	N
3170	yebW	yedX	3.22049	1.7233	0.743737	0.743737	3.77295e-06	N
3177	yecH	appB	1.73587	1.67271	0.585533	0.585533	0.000847089	N
3188	yedW	ychM	2.17282	1.6717	0.766183	-0.766183	1.26681e-06	N
3189	yedX	btuC	4.53979	1.66077	0.745027	-0.745027	3.55423e-06	N
3190	yedY	topA	3.22017	1.63263	0.703619	-0.703619	2.06167e-05	N
3191	yedZ	ycgJ	2.40451	1.63215	0.729822	0.729822	7.03051e-06	N
3200	yeeR	yfaZ	4.92889	1.61812	0.739577	-0.739577	4.56288e-06	N
3208	yeeZ	hpaC	5.3812	1.60656	0.759805	0.759805	1.74799e-06	N
3219	yegP	uspA	3.58725	1.58812	0.62686	0.62686	0.00027401	N
3222	yegS	ccmF	5.02454	1.58058	0.69806	-0.69806	2.55285e-05	N
3226	yegW	pflA	2.48001	1.54414	0.71071	0.71071	1.5587e-05	N
3229	yehE	yidQ	2.09328	1.50674	0.76366	0.76366	1.4406e-06	N
3240	yehV	ydhZ	4.51171	1.49417	0.712497	0.712497	1.45073e-05	N
3241	yehW	ftsL	3.49742	1.48602	0.68218	0.68218	4.58368e-05	N
3242	yehX	bcsZ	2.5112	1.45498	0.588541	0.588541	0.000784274	N
3243	yehY	yebA	2.21032	1.41805	0.741469	-0.741469	4.18684e-06	N
3244	yehZ	eutL	3.74697	1.39622	0.748499	0.748499	3.02151e-06	N
3267	yejG	pabA	2.3806	1.39326	0.698671	0.698671	2.49419e-05	N
3288	yfaZ	yhjS	2.26092	1.37138	0.695363	0.695363	2.82699e-05	N
3309	yfcG	yijE	3.45979	1.33245	0.726555	-0.726555	8.09274e-06	N
3323	yfcZ	gnsB	1.5225	1.32216	0.74209	0.74209	4.06954e-06	N
3324	yfdC	mtlR	4.93104	1.31308	0.637119	0.637119	0.000201891	N
3348	yffI	ygiE	2.87735	1.27811	0.635521	0.635521	0.000211886	N
3361	yfhB	focA	1.97018	1.23652	0.708299	0.708299	1.71575e-05	N
3378	yfiL	ybhF	1.80193	1.22507	0.661004	0.661004	9.48518e-05	N
3389	ygaC	ybjK	1.4697	1.17996	0.753329	0.753329	2.4e-06	N
3395	ygaM	smtA	2.90796	1.16302	0.727833	-0.727833	7.66114e-06	N
3396	ygaP	recA	1.61701	1.14587	0.665684	0.665684	8.11662e-05	N
3397	ygaU	phpB	3.46086	1.10786	0.734481	-0.734481	5.73222e-06	N
3427	ygdI	ydcQ	1.51125	1.07908	0.729936	0.729936	6.9958e-06	N
3463	yggE	ccmG	4.39025	1.07177	0.641045	-0.641045	0.000179099	N
3478	yghA	lexA	1.87273	1.03188	0.664004	0.664004	8.58609e-05	N
3498	ygiE	ymgD	3.61793	1.02395	0.664142	0.664142	8.54658e-05	N
3507	ygiT	argI	1.31549	1.02	0.733336	0.733336	6.02962e-06	N
3509	ygiV	dos	3.56848	1.01121	0.409346	0.409346	0.0274491	N
3510	ygiW	mobB	1.25248	0.998726	0.747483	0.747483	3.16941e-06	N
3516	ygjF	yegW	1.17871	0.9654	0.738178	-0.738178	4.86035e-06	N
3533	yhaH	bcsC	1.82249	0.95269	0.519253	0.519253	0.00389577	N
3564	yhcO	ycfM	1.53309	0.951039	0.59868	0.59868	0.00060146	N
3594	yhfG	ECB_00828	1.42178	0.897967	0.70098	0.70098	2.28317e-05	N
3613	yhhA	yqhD	2.28508	0.885818	0.654787	0.654787	0.000116189	N
3625	yhhT	ECB_00841	1.06399	0.881756	0.692042	-0.692042	3.20054e-05	N
3626	yhhW	dsdA	2.02952	0.861777	0.707473	0.707473	1.77269e-05	N
3631	yhiE	deoD	2.45359	0.857938	0.59824	0.59824	0.000608542	N
3639	yhiO	ycbC	1.16079	0.852583	0.732035	-0.732035	6.38411e-06	N
3640	yhiP	ybhS	1.16866	0.848308	0.620719	0.620719	0.000327318	N
3650	yhjD	yjjG	0.919135	0.815715	0.724353	0.724353	8.88827e-06	N
3652	yhjG	katG	2.3718	0.79126	0.683966	0.683966	4.29934e-05	N
3656	yhjN	fepE	1.56511	0.788341	0.665958	-0.665958	8.04227e-05	N
3658	yhjS	ECB_00820	1.01818	0.783833	0.742728	-0.742728	3.95215e-06	N
3660	yhjU	uvrA	0.85167	0.772229	0.668793	0.668793	7.30744e-05	N
3670	yiaG	ECB_03521	1.09393	0.743423	0.655809	0.655809	0.000112411	N
3684	yibA	ypfI	4.66521	0.738631	0.69465	-0.69465	2.90372e-05	N
3700	yicH	ccmD	1.11888	0.714525	0.659731	-0.659731	9.8913e-05	N
3704	yicL	yebT	1.85262	0.679217	0.411268	0.411268	0.026661	N
3713	yidG	ECB_01628	1.75158	0.669705	0.693396	0.693396	3.04317e-05	N
3714	yidH	yidY	1.99203	0.63871	0.607523	-0.607523	0.000473702	N
3719	yidQ	ihfB	1.57699	0.635658	0.609945	0.609945	0.000443167	N
3723	yidY	ECB_00819	0.81972	0.63415	0.717653	-0.717653	1.17586e-05	N
3730	yieI	ygiT	1.19618	0.591137	0.606398	0.606398	0.000488513	N
3735	yieN	miaA	1.67258	0.580663	0.537951	0.537951	0.00261298	N
3737	yieP	yicL	0.596803	0.550415	0.699605	0.699605	2.40683e-05	N
3747	yigI	ynfH	0.679884	0.546409	0.689728	-0.689728	3.48623e-05	N
3775	yiiM	insA-6	0.973149	0.528144	0.699739	-0.699739	2.3945e-05	N
3778	yiiS	trxC	0.65277	0.523668	0.641465	0.641465	0.000176801	N
3779	yiiT	ydcD	1.0608	0.511659	0.573228	0.573228	0.00115222	N
3784	yijE	betI	1.43613	0.46518	0.467107	0.467107	0.0106281	N
3790	yjaB	ruvB	1.09354	0.462658	0.373002	0.373002	0.0462716	N
3797	yjbE	glnH	1.14307	0.454048	0.491349	-0.491349	0.00679363	N
3802	yjbJ	ycfL	1.7331	0.435637	0.460149	0.460149	0.0120163	N
3807	yjbR	nlpI	0.788453	0.425001	0.670474	-0.670474	6.90075e-05	N
3821	yjdC	ydgF	1.58954	0.404819	0.593026	-0.593026	0.000698142	N
3824	yjdI	dinJ	1.30702	0.400046	0.654719	0.654719	0.000116444	N
3825	yjdJ	yciN	1.07173	0.396917	0.597077	0.597077	0.000627607	N
3857	yjgB	insB-6	0.841343	0.387706	0.5861	-0.5861	0.000834932	N
3869	yjgR	ECB_02199	0.422002	0.373278	0.685405	0.685405	4.08187e-05	N
3878	yjhT	yafN	0.926582	0.365035	0.663258	0.663258	8.80221e-05	N
3888	yjiN	narP	0.920424	0.363383	0.41834	0.41834	0.0239179	N
3897	yjjG	ybfB	1.1417	0.357934	0.545903	0.545903	0.00218945	N
3909	ykfE	nadD	1.82833	0.324497	0.542052	-0.542052	0.00238649	N
3913	ykgC	yacC	1.95773	0.316455	0.631873	-0.631873	0.000236344	N
3925	ylaB	dgoR	1.1956	0.31463	0.652652	0.652652	0.000124441	N
3941	yliI	ECB_03510	0.602933	0.310569	0.604897	0.604897	0.000508889	N
3947	ymcD	yigI	0.599092	0.288395	0.523699	0.523699	0.00355002	N
3958	ymgD	insF-3	0.335267	0.280327	0.644603	0.644603	0.000160439	N
3959	ymgE	mdoD	0.614378	0.273787	0.543596	-0.543596	0.00230572	N
3973	yncB	yedW	0.561317	0.262842	0.626763	-0.626763	0.000274795	N
3974	yncC	yaeQ	0.634868	0.260041	0.544733	-0.544733	0.00224778	N
3977	yncG	slyX	1.71137	0.259246	0.327857	0.327857	0.0825179	N
3994	ynfD	ECB_00844	0.47494	0.247724	0.57672	-0.57672	0.0010572	N
3998	ynfH	yciM	0.611322	0.245897	0.649413	-0.649413	0.000137962	N
4005	ynhG	yecH	0.409839	0.236217	0.531719	0.531719	0.00299255	N
4034	yohD	artI	0.821155	0.23468	0.62143	0.62143	0.00032071	N
4035	yohF	yciS	0.529392	0.22705	0.518335	-0.518335	0.00397062	N
4041	yojL	ECB_00843	0.51342	0.205685	0.553997	-0.553997	0.00182058	N
4057	ypfI	uvrY	0.312685	0.197675	0.526648	0.526648	0.00333547	N
4059	yphA	yejG	0.59706	0.173795	0.477666	0.477666	0.0087798	N
4070	yqaE	uhpA	0.684596	0.173529	0.469086	-0.469086	0.0102588	N
4092	yqhD	modA	0.376597	0.152029	0.543653	0.543653	0.00230278	N
4105	yqjC	ECB_00845	0.66336	0.147772	0.511647	-0.511647	0.00455426	N
4106	yqjD	appY	0.502851	0.139225	0.460168	0.460168	0.0120125	N
4107	yqjE	hybG	0.287594	0.126104	0.533806	0.533806	0.00286049	N
4109	yqjG	nrdH	0.707671	0.120584	0.559831	0.559831	0.00158926	N
4112	yqjK	yceB	0.218049	0.109283	0.59689	0.59689	0.000630724	N
4123	yraR	yjbE	0.164165	0.109132	0.564142	0.564142	0.00143512	N
4155	ytfK	ECB_00851	0.143899	0.101933	0.537236	-0.537236	0.00265429	N
4162	ytjA	kdpE	0.29737	0.0714753	0.544416	0.544416	0.00226381	N
4166	zntB	yieI	0.146076	0.0667236	0.556601	-0.556601	0.00171396	N
4169	znuB	ccmB	0.0662284	0.038334	0.542638	-0.542638	0.00235553	N

## Sheet: Green
number	id	module	colors	id	kTotal	kWithin	Mmgreen (Abs)	MMgreen	p.MMgreen	Hub
302	acrD	green	green	aldA	31.9064	24.272	0.979069	0.979069	3.3384e-20	Y
306	acs	green	green	ybaE	32.5081	23.6088	0.972079	0.972079	1.56735e-18	Y
338	aldA	green	green	yfiQ	36.1421	23.5744	0.973603	0.973603	7.4149e-19	Y
360	ampD	green	green	glcC	32.2553	21.8098	0.97485	0.97485	3.88641e-19	Y
365	anmK	green	green	pckA	28.4635	21.7683	0.966663	0.966663	1.66255e-17	Y
372	aphA	green	green	gltI	26.7764	20.5246	0.972554	0.972554	1.24711e-18	Y
389	arcB	green	green	fadJ	35.6521	20.122	0.955963	0.955963	6.68736e-16	Y
402	argT	green	green	cycA	27.8088	19.8463	0.972909	0.972909	1.0481e-18	Y
411	aroH	green	green	fadD	26.1479	19.5724	0.965469	0.965469	2.65484e-17	Y
435	aspA	green	green	argT	34.5245	19.2369	0.957347	0.957347	4.38236e-16	Y
446	atoC	green	green	fadI	32.2742	18.9877	0.953952	0.953952	1.20745e-15	Y
472	betA	green	green	aspA	35.0774	18.3365	0.940795	0.940795	3.32173e-14	Y
473	betB	green	green	yghZ	48.4351	16.5509	0.928085	0.928085	4.2512e-13	Y
515	cbl	green	green	ygeV	47.3737	16.4506	0.916974	0.916974	2.76586e-12	Y
518	cchA	green	green	acs	33.2615	15.5147	0.92053	0.92053	1.5648e-12	Y
529	cdaR	green	green	atoC	26.3339	14.9172	0.91744	0.91744	2.57066e-12	Y
534	celA	green	green	mhpR	25.5037	14.9079	0.941585	0.941585	2.78412e-14	Y
536	celC	green	green	ygjM	41.8882	14.7992	0.931075	0.931075	2.43962e-13	Y
543	cheA	green	green	fumA	20.7471	14.7068	0.929615	0.929615	3.20958e-13	Y
564	clpS	green	green	ECB_03519	30.7114	14.6044	0.910202	0.910202	7.65144e-12	Y
628	cycA	green	green	yeeI	28.1645	20.9996	0.971531	0.971531	2.031e-18	Y
645	cysD	green	green	sseA	32.9875	19.0699	0.957131	0.957131	4.68513e-16	Y
650	cysJ	green	green	dhaK	25.7048	17.9369	0.957976	0.957976	3.59937e-16	Y
654	cysP	green	green	ygjR	34.3723	17.1287	0.945261	0.945261	1.18344e-14	Y
657	cysU	green	green	dhaL	19.1782	14.691	0.94952	0.94952	4.06691e-15	Y
678	dctA	green	green	yiaJ	32.5278	14.6328	0.92073	-0.92073	1.51428e-12	Y
687	ddpX	green	green	fadH	28.5884	14.2805	0.933493	0.933493	1.52841e-13	N
707	dgt	green	green	yfhM	21.0693	14.1772	0.948169	0.948169	5.76277e-15	N
708	dhaK	green	green	mglB	22.9267	14.1329	0.905912	0.905912	1.39975e-11	N
709	dhaL	green	green	feaR	19.1534	14.0288	0.930284	0.930284	2.83293e-13	N
710	dhaM	green	green	pspE	20.6999	13.9349	0.918648	0.918648	2.12213e-12	N
725	dld	green	green	rimL	21.7124	13.8462	0.939274	0.939274	4.63589e-14	N
753	dsdC	green	green	ucpA	19.5874	13.8026	0.930734	0.930734	2.60275e-13	N
48	ECB_00783	green	green	mppA	24.2639	13.7008	0.911886	0.911886	5.98664e-12	N
49	ECB_00814	green	green	uxuA	15.9353	13.6327	0.929247	0.929247	3.43608e-13	N
53	ECB_00818	green	green	ECB_03721	23.435	13.4455	0.906506	0.906506	1.28968e-11	N
122	ECB_01757	green	green	ychN	17.8087	13.0363	0.943302	0.943302	1.88025e-14	N
223	ECB_03519	green	green	hcaR	15.3245	12.9579	0.926985	0.926985	5.18354e-13	N
257	ECB_03720	green	green	ydjO	20.6991	12.829	0.942847	-0.942847	2.08858e-14	N
258	ECB_03721	green	green	ydcI	17.0269	12.7643	0.928309	0.928309	4.0816e-13	N
259	ECB_03722	green	green	pepE	16.0332	12.7096	0.913493	0.913493	4.71475e-12	N
260	ECB_03723	green	green	ydeM	22.0453	12.6649	0.892534	0.892534	7.76434e-11	N
261	ECB_03724	green	green	nanE	21.1995	12.6558	0.921967	0.921967	1.23375e-12	N
763	ecnA	green	green	lldR	17.3627	12.4978	0.917031	0.917031	2.74113e-12	N
793	envZ	green	green	idnD	28.0414	11.891	0.893886	0.893886	6.59925e-11	N
817	exuT	green	green	lldP	21.2108	11.855	0.911045	0.911045	6.77047e-12	N
828	fadD	green	green	cdaR	19.6011	11.7282	0.911434	0.911434	6.39675e-12	N
830	fadH	green	green	ECB_03724	16.3776	11.6573	0.924952	0.924952	7.41964e-13	N
831	fadI	green	green	ydhP	17.1085	11.5258	0.922805	-0.922805	1.07184e-12	N
832	fadJ	green	green	nagE	15.3366	11.5083	0.917575	0.917575	2.51655e-12	N
851	feaR	green	green	idnK	26.7428	11.457	0.891975	0.891975	8.29906e-11	N
930	fpr	green	green	hpaD	14.1596	11.241	0.891224	0.891224	9.07123e-11	N
931	frcK	green	green	idnO	35.0947	10.7652	0.884376	0.884376	1.98351e-10	N
945	fruA	green	green	nanT	19.8027	10.31	0.893644	0.893644	6.79471e-11	N
946	fruB	green	green	yeaA	13.0065	10.2516	0.908742	0.908742	9.42894e-12	N
947	fruK	green	green	ydhF	24.2567	10.2455	0.899883	0.899883	3.12066e-11	N
974	fucR	green	green	lldD	16.9542	10.1958	0.903166	0.903166	2.02994e-11	N
976	fumA	green	green	hpaE	13.1614	10.0875	0.884519	0.884519	1.95227e-10	N
994	galS	green	green	hpaH	13.1331	10.0729	0.880072	0.880072	3.16413e-10	N
1021	glcC	green	green	ygdH	15.3497	10.0507	0.912171	0.912171	5.74037e-12	N
1062	gltA	green	green	yjiX	14.4292	9.9773	0.901092	0.901092	2.66819e-11	N
1065	gltI	green	green	yeaC	13.7629	9.93582	0.91227	0.91227	5.65646e-12	N
1111	gspD	green	green	hpaF	12.5794	9.87012	0.884664	0.884664	1.92122e-10	N
1112	gspE	green	green	ydaA	24.8569	9.70419	0.885815	0.885815	1.68973e-10	N
1140	hcaR	green	green	yeiL	21.5937	9.47955	0.876373	0.876373	4.66095e-10	N
1148	hdfR	green	green	smg	15.3003	9.4567	0.911648	0.911648	6.19925e-12	N
1181	hisJ	green	green	yceH	12.3038	9.42955	0.886317	0.886317	1.59718e-10	N
1183	hisM	green	green	ygbI	11.7394	9.24546	0.906461	0.906461	1.2977e-11	N
1184	hisP	green	green	yqeF	12.6933	9.04911	0.877666	0.877666	4.07623e-10	N
1185	hisQ	green	green	fruB	16.3704	9.03731	0.901562	0.901562	2.50941e-11	N
1190	hns	green	green	maeB	12.4002	8.8534	0.898492	0.898492	3.72798e-11	N
1195	hokB	green	green	ybdD	17.5348	8.40991	0.901455	0.901455	2.54454e-11	N
1203	hpaA	green	green	fruK	15.8371	8.40635	0.891397	0.891397	8.88789e-11	N
1206	hpaD	green	green	ECB_00814	12.6528	8.38935	0.88636	0.88636	1.5894e-10	N
1207	hpaE	green	green	mglC	11.3202	8.37877	0.853182	0.853182	4.113e-09	N
1208	hpaF	green	green	hpaI	11.0585	8.35854	0.855176	0.855176	3.46228e-09	N
1209	hpaG	green	green	ybaX	16.4644	8.22363	0.883531	0.883531	2.177e-10	N
1210	hpaH	green	green	aroH	32.7936	8.18034	0.858962	-0.858962	2.47889e-09	N
1211	hpaI	green	green	mgsA	15.4446	8.12807	0.868053	0.868053	1.06679e-09	N
1213	hpaX	green	green	ubiA	10.1771	7.84611	0.89009	0.89009	1.03632e-10	N
1271	hypB	green	green	yddR	20.3831	7.84498	0.817786	0.817786	6.08341e-08	N
1283	idi	green	green	mviM	9.04997	7.65308	0.898358	0.898358	3.79183e-11	N
1284	idnD	green	green	mglA	9.89106	7.62374	0.843755	0.843755	8.98508e-09	N
1285	idnK	green	green	ydcN	17.0006	7.54831	0.880924	-0.880924	2.88887e-10	N
1286	idnO	green	green	ddpX	14.6972	7.50776	0.885158	0.885158	1.81847e-10	N
1314	insA-19	green	green	uxuB	8.69356	7.40216	0.866524	0.866524	1.23455e-09	N
1335	insB-19	green	green	rep	32.7608	7.39141	0.883138	-0.883138	2.27296e-10	N
1356	insG	green	green	ECB_03722	13.1461	7.38204	0.871106	0.871106	7.92462e-10	N
1410	kgtP	green	green	ydjN	29.9394	7.35723	0.843646	-0.843646	9.06419e-09	N
1415	lacI	green	green	yjiA	10.527	7.31	0.863493	0.863493	1.64073e-09	N
1443	ligB	green	green	ECB_03723	13.4604	7.3049	0.850056	0.850056	5.36103e-09	N
1445	lipA	green	green	cchA	22.1055	7.20643	0.883327	0.883327	2.22633e-10	N
1453	lldD	green	green	ydeN	13.9063	7.1659	0.853477	0.853477	4.01043e-09	N
1454	lldP	green	green	pepN	12.4125	7.1582	0.864752	0.864752	1.45908e-09	N
1455	lldR	green	green	yihX	16.7869	7.07032	0.87049	0.87049	8.41935e-10	N
1470	lrhA	green	green	ubiC	8.97275	7.04502	0.885931	0.885931	1.6679e-10	N
1477	lysR	green	green	yahB	14.1007	6.92688	0.876287	0.876287	4.70252e-10	N
1484	maeB	green	green	fruA	15.0511	6.79182	0.875584	0.875584	5.05454e-10	N
1488	malI	green	green	nanA	15.2421	6.76949	0.867233	0.867233	1.15396e-09	N
1494	malT	green	green	yfaW	27.9726	6.72703	0.815246	0.815246	7.2165e-08	N
1499	manB	green	green	dctA	8.06242	6.72274	0.845365	0.845365	7.89174e-09	N
1513	mdh	green	green	mdh	9.21182	6.71938	0.883921	0.883921	2.08571e-10	N
1540	metJ	green	green	ybhQ	9.91302	6.48078	0.868519	0.868519	1.01997e-09	N
1547	mglA	green	green	yjiM	14.0343	6.43625	0.810624	0.810624	9.78276e-08	N
1548	mglB	green	green	cysJ	18.0401	6.34606	0.834898	-0.834898	1.7895e-08	N
1549	mglC	green	green	uhpB	12.6278	6.33362	0.873613	-0.873613	6.17376e-10	N
1550	mgsA	green	green	rimJ	7.95998	6.31486	0.8577	0.8577	2.77396e-09	N
1558	mhpR	green	green	yhbS	10.1164	6.30554	0.870157	0.870157	8.69868e-10	N
1591	mokB	green	green	ECB_03720	10.3888	6.26465	0.817101	0.817101	6.3718e-08	N
1597	mppA	green	green	yjiY	12.6664	6.10578	0.817956	0.817956	6.0137e-08	N
1639	mviM	green	green	yddQ	15.298	6.08058	0.78844	0.78844	3.78889e-07	N
1648	nagA	green	green	hpaG	8.59128	6.06884	0.856077	0.856077	3.2006e-09	N
1649	nagB	green	green	celA	11.1771	5.90685	0.852865	0.852865	4.22624e-09	N
1652	nagE	green	green	uidR	7.48736	5.59551	0.8706	0.8706	8.32913e-10	N
1654	nanA	green	green	nagB	9.21947	5.54663	0.841304	0.841304	1.09179e-08	N
1655	nanE	green	green	ykgE	8.07065	5.47465	0.854118	0.854118	3.79482e-09	N
1658	nanT	green	green	udhA	10.114	5.44266	0.868332	0.868332	1.03847e-09	N
1684	nepI	green	green	yddP	11.3965	5.37341	0.798509	0.798509	2.09202e-07	N
1762	ompR	green	green	arcB	7.0786	5.35561	0.849208	0.849208	5.75462e-09	N
1764	ompX	green	green	lacI	6.33035	5.32322	0.872594	0.872594	6.83781e-10	N
1792	pckA	green	green	manB	18.3221	5.2471	0.797476	-0.797476	2.22687e-07	N
1805	pepE	green	green	ycgW	11.0545	5.1958	0.859421	-0.859421	2.37912e-09	N
1806	pepN	green	green	hpaX	8.28625	5.17363	0.768074	0.768074	1.14929e-06	N
1816	pflD	green	green	fucR	6.23124	5.09085	0.860755	0.860755	2.10905e-09	N
1844	phnL	green	green	dhaM	6.92914	5.07057	0.847405	0.847405	6.68075e-09	N
1891	ppdA	green	green	ybiV	11.2369	4.86917	0.780485	-0.780485	5.92565e-07	N
1917	prkB	green	green	ompX	8.5605	4.86523	0.80501	-0.80501	1.40043e-07	N
1926	proV	green	green	metJ	20.4802	4.85396	0.790414	-0.790414	3.38103e-07	N
1927	proW	green	green	dld	10.6851	4.84393	0.803391	0.803391	1.54983e-07	N
1942	pspE	green	green	hpaA	7.48722	4.81851	0.78384	0.78384	4.91828e-07	N
1961	ptxA	green	green	ycjG	6.2106	4.73463	0.856258	0.856258	3.15003e-09	N
1978	puuD	green	green	ECB_00783	13.2857	4.70075	0.838469	0.838469	1.3622e-08	N
2018	rep	green	green	ydbH	15.639	4.67481	0.841686	-0.841686	1.05934e-08	N
2047	ribB	green	green	aphA	12.2151	4.54673	0.832182	0.832182	2.19277e-08	N
2054	rihC	green	green	exuT	6.32394	4.4586	0.831622	0.831622	2.2856e-08	N
2056	rimJ	green	green	uxaC	4.94034	4.44964	0.836109	0.836109	1.63251e-08	N
2058	rimL	green	green	uxaA	5.7565	4.38689	0.822753	0.822753	4.32245e-08	N
2092	rpiB	green	green	yadI	9.39411	4.31718	0.847731	0.847731	6.50364e-09	N
2219	setA	green	green	yhbT	5.39608	4.28089	0.826164	0.826164	3.3972e-08	N
2229	sgaB	green	green	ampD	7.814	4.25942	0.806112	0.806112	1.30642e-07	N
2253	smf	green	green	yaiZ	8.41007	4.21441	0.829804	0.829804	2.6121e-08	N
2254	smg	green	green	ycaD	6.75725	4.01491	0.855595	-0.855595	3.33822e-09	N
2263	sohA	green	green	yddW	16.2007	3.98217	0.818329	-0.818329	5.86306e-08	N
2266	sotB	green	green	ligB	10.0513	3.82631	0.766994	0.766994	1.21516e-06	N
2279	sprT	green	green	yhhS	7.6042	3.81878	0.812996	-0.812996	8.37746e-08	N
2288	sseA	green	green	cysU	7.2288	3.73193	0.809307	-0.809307	1.06528e-07	N
2367	thrB	green	green	mokB	5.47951	3.70461	0.820088	0.820088	5.19887e-08	N
2399	tppB	green	green	cbl	7.06351	3.69576	0.790638	-0.790638	3.33733e-07	N
2445	ubiA	green	green	rihC	5.68124	3.69374	0.802796	0.802796	1.60822e-07	N
2447	ubiC	green	green	ybiA	6.3714	3.65543	0.854476	0.854476	3.67923e-09	N
2449	ubiE	green	green	nepI	5.96379	3.51407	0.812695	-0.812695	8.54483e-08	N
2454	ucpA	green	green	smf	7.44331	3.48534	0.820855	0.820855	4.93115e-08	N
2455	udhA	green	green	hokB	5.4604	3.45666	0.812824	0.812824	8.47258e-08	N
2465	uhpB	green	green	yigM	11.2831	3.4105	0.763822	-0.763822	1.42881e-06	N
2466	uhpC	green	green	galS	5.21048	3.4074	0.820794	0.820794	4.95212e-08	N
2471	uidR	green	green	yiiX	6.79951	3.25887	0.796199	-0.796199	2.40442e-07	N
2490	uxaA	green	green	ycjC	4.97291	3.25026	0.849312	0.849312	5.70502e-09	N
2491	uxaB	green	green	yfeC	4.87165	3.18461	0.836882	0.836882	1.53897e-08	N
2492	uxaC	green	green	proW	5.12718	3.17834	0.814743	-0.814743	7.4625e-08	N
2493	uxuA	green	green	gltA	3.88751	3.11302	0.809715	0.809715	1.03765e-07	N
2494	uxuB	green	green	cysP	7.3155	3.0876	0.77507	-0.77507	7.95195e-07	N
2508	waaQ	green	green	yeiA	9.76066	3.07342	0.733969	0.733969	5.86353e-06	N
2572	yabI	green	green	ygfY	5.94774	3.06372	0.797254	0.797254	2.25686e-07	N
2587	yadI	green	green	yeaN	6.80488	3.04553	0.773706	-0.773706	8.5526e-07	N
2631	yagZ	green	green	yegT	5.41404	3.03604	0.78707	0.78707	4.09775e-07	N
2633	yahB	green	green	yhhL	13.6194	2.96716	0.791157	-0.791157	3.23815e-07	N
2656	yaiZ	green	green	ysgA	6.87214	2.92945	0.783137	0.783137	5.11554e-07	N
2667	ybaE	green	green	yhbH	5.55574	2.84589	0.732933	0.732933	6.13752e-06	N
2678	ybaV	green	green	malT	3.44277	2.83737	0.789462	0.789462	3.57257e-07	N
2680	ybaX	green	green	cysD	7.18662	2.73418	0.745116	-0.745116	3.53959e-06	N
2714	ybdD	green	green	anmK	5.43249	2.67671	0.75648	0.75648	2.0594e-06	N
2781	ybhQ	green	green	sprT	4.40313	2.61362	0.770641	-0.770641	1.00551e-06	N
2785	ybiA	green	green	hisP	3.34761	2.5162	0.787862	0.787862	3.91646e-07	N
2802	ybiV	green	green	hisQ	3.12372	2.47877	0.747809	0.747809	3.12119e-06	N
2825	ycaD	green	green	idi	9.43584	2.46362	0.776756	0.776756	7.26237e-07	N
2891	yceH	green	green	puuD	3.9967	2.41689	0.818453	0.818453	5.81396e-08	N
2893	yceJ	green	green	yhfC	2.88015	2.36583	0.808316	-0.808316	1.1354e-07	N
2914	ycgF	green	green	yjiL	6.16678	2.33189	0.685563	0.685563	4.05857e-05	N
2925	ycgW	green	green	celC	12.8589	2.27788	0.750384	0.750384	2.76351e-06	N
2936	ychN	green	green	hisM	2.52948	2.16352	0.704669	0.704669	1.97905e-05	N
2957	yciW	green	green	sotB	2.5574	2.10951	0.790072	-0.790072	3.44861e-07	N
2958	ycjC	green	green	ygfZ	6.75601	1.95858	0.666556	0.666556	7.88185e-05	N
2961	ycjG	green	green	yciW	3.78176	1.93006	0.768475	-0.768475	1.12563e-06	N
2964	ycjK	green	green	fpr	4.71337	1.88963	0.738181	0.738181	4.85979e-06	N
2979	ydaA	green	green	malI	3.80569	1.87969	0.785141	0.785141	4.57127e-07	N
2989	ydbH	green	green	ubiE	4.30588	1.87687	0.71438	0.71438	1.34431e-05	N
2993	ydcA	green	green	frcK	3.07499	1.8719	0.79956	-0.79956	1.96251e-07	N
2999	ydcI	green	green	ompR	4.27719	1.83913	0.734341	0.734341	5.76797e-06	N
3004	ydcN	green	green	thrB	11.1444	1.82785	0.644875	-0.644875	0.000159087	N
3014	ydcX	green	green	yecG	3.38547	1.77858	0.752278	0.752278	2.52442e-06	N
3026	yddP	green	green	yidE	2.64341	1.76967	0.794322	0.794322	2.6888e-07	N
3027	yddQ	green	green	ybaV	3.58849	1.75296	0.784958	0.784958	4.61885e-07	N
3028	yddR	green	green	dgt	2.92798	1.73746	0.723758	0.723758	9.1148e-06	N
3031	yddW	green	green	acrD	4.62099	1.697	0.713211	-0.713211	1.40951e-05	N
3036	ydeM	green	green	yliJ	6.26309	1.6911	0.657911	0.657911	0.000104985	N
3037	ydeN	green	green	pflD	4.58778	1.68188	0.713028	0.713028	1.41997e-05	N
3074	ydhF	green	green	proV	3.95372	1.6157	0.742237	-0.742237	4.04222e-06	N
3081	ydhP	green	green	yigP	3.85056	1.58757	0.6889	0.6889	3.59394e-05	N
3124	ydjN	green	green	yiiF	2.7198	1.57944	0.80586	0.80586	1.32744e-07	N
3125	ydjO	green	green	ycjK	2.10749	1.55339	0.784188	0.784188	4.82334e-07	N
3130	yeaA	green	green	hisJ	1.83292	1.55186	0.706733	0.706733	1.82521e-05	N
3132	yeaC	green	green	yiaI	3.71767	1.44072	0.752924	-0.752924	2.44735e-06	N
3142	yeaN	green	green	yhhQ	2.71431	1.39938	0.779447	-0.779447	6.27347e-07	N
3173	yecA	green	green	sohA	2.21099	1.39871	0.728252	0.728252	7.52444e-06	N
3176	yecG	green	green	hypB	1.70356	1.38723	0.773464	0.773464	8.6635e-07	N
3196	yeeI	green	green	uxaB	5.22343	1.35518	0.66724	0.66724	7.70208e-05	N
3217	yegN	green	green	kgtP	1.72117	1.3528	0.757261	0.757261	1.98208e-06	N
3223	yegT	green	green	betB	2.43248	1.25129	0.666793	0.666793	7.81921e-05	N
3224	yegU	green	green	hns	1.94012	1.172	0.739497	0.739497	4.57954e-06	N
3225	yegV	green	green	yecA	1.59638	1.15612	0.737116	0.737116	5.09765e-06	N
3245	yeiA	green	green	yneJ	4.10188	1.12971	0.749867	-0.749867	2.83215e-06	N
3253	yeiL	green	green	ecnA	2.41689	1.08705	0.773405	-0.773405	8.69075e-07	N
3263	yejA	green	green	prkB	1.51162	1.07644	0.685467	0.685467	4.07269e-05	N
3285	yfaW	green	green	yceJ	2.25621	1.07259	0.762558	-0.762558	1.523e-06	N
3333	yfeC	green	green	waaQ	3.03427	1.02026	0.685122	-0.685122	4.12384e-05	N
3341	yfeT	green	green	yfhH	1.95522	1.01548	0.773387	-0.773387	8.69906e-07	N
3363	yfhH	green	green	ynjC	2.25151	1.01061	0.718035	-0.718035	1.15748e-05	N
3367	yfhM	green	green	lipA	1.73645	1.01013	0.726554	0.726554	8.09332e-06	N
3383	yfiQ	green	green	clpS	1.96171	0.985221	0.65352	0.65352	0.000121027	N
3405	ygbI	green	green	ygjU	1.56224	0.958525	0.706886	0.706886	1.81424e-05	N
3426	ygdH	green	green	yjfP	1.31736	0.885803	0.675429	0.675429	5.81614e-05	N
3437	ygeV	green	green	ECB_00818	1.8101	0.852426	0.714846	-0.714846	1.31909e-05	N
3458	ygfY	green	green	yegU	1.04913	0.841357	0.731407	0.731407	6.56192e-06	N
3459	ygfZ	green	green	gspD	1.20709	0.837775	0.661886	-0.661886	9.21261e-05	N
3493	yghZ	green	green	insA-19	1.10879	0.822807	0.762248	-0.762248	1.54702e-06	N
3522	ygjM	green	green	insG	2.0614	0.806837	0.732371	-0.732371	6.29091e-06	N
3527	ygjR	green	green	ribB	1.78557	0.762508	0.699175	0.699175	2.4467e-05	N
3529	ygjU	green	green	yegV	1.03265	0.754837	0.686227	0.686227	3.96209e-05	N
3544	yhbH	green	green	dsdC	1.95199	0.689573	0.702601	0.702601	2.14468e-05	N
3551	yhbS	green	green	hdfR	0.959909	0.620393	0.653664	0.653664	0.000120469	N
3552	yhbT	green	green	uhpC	2.16071	0.614993	0.646527	-0.646527	0.000151086	N
3593	yhfC	green	green	betA	0.819737	0.596159	0.61867	0.61867	0.000347028	N
3620	yhhL	green	green	yegN	1.36674	0.594109	0.699887	-0.699887	2.381e-05	N
3623	yhhQ	green	green	sgaB	1.57446	0.583286	0.667562	0.667562	7.61886e-05	N
3624	yhhS	green	green	nagA	1.34799	0.582522	0.697814	0.697814	2.57689e-05	N
3628	yhhY	green	green	gspE	0.924389	0.575713	0.634317	-0.634317	0.000219696	N
3672	yiaI	green	green	cheA	1.1073	0.573	0.696424	-0.696424	2.71617e-05	N
3673	yiaJ	green	green	ydcX	1.18966	0.527437	0.685552	-0.685552	4.06022e-05	N
3711	yidE	green	green	ycgF	2.81813	0.514408	0.592715	0.592715	0.000703848	N
3749	yigM	green	green	tppB	1.1228	0.506452	0.720964	-0.720964	1.02497e-05	N
3751	yigP	green	green	yrdD	1.07521	0.496801	0.585945	0.585945	0.000838231	N
3770	yihX	green	green	ykgK	1.00413	0.485372	0.662614	-0.662614	8.99289e-05	N
3772	yiiF	green	green	setA	1.16358	0.455712	0.643521	-0.643521	0.000165924	N
3781	yiiX	green	green	insB-19	1.22035	0.443704	0.654303	-0.654303	0.000118015	N
3852	yjfP	green	green	zraS	1.08907	0.418249	0.564069	0.564069	0.00143763	N
3879	yjiA	green	green	yagZ	0.698063	0.397701	0.682323	-0.682323	4.56026e-05	N
3886	yjiL	green	green	yejA	1.78928	0.378165	0.617143	0.617143	0.000362387	N
3887	yjiM	green	green	lysR	0.931671	0.348434	0.656484	-0.656484	0.000109977	N
3892	yjiX	green	green	envZ	0.492402	0.340884	0.651414	0.651414	0.000129465	N
3893	yjiY	green	green	phnL	0.627624	0.292017	0.68009	-0.68009	4.93757e-05	N
3915	ykgE	green	green	lrhA	1.11068	0.268973	0.650528	0.650528	0.000133168	N
3921	ykgK	green	green	ECB_01757	0.786608	0.261578	0.629669	-0.629669	0.000252303	N
3942	yliJ	green	green	rpiB	1.74426	0.26132	0.627287	0.627287	0.000270609	N
3988	yneJ	green	green	yfeT	0.566586	0.25584	0.629693	0.629693	0.000252124	N
4003	ynfM	green	green	ptxA	0.790044	0.242371	0.537551	0.537551	0.00263606	N
4011	ynjC	green	green	ynfM	0.714289	0.23672	0.633562	-0.633562	0.000224725	N
4078	yqeF	green	green	ydcA	0.421713	0.230767	0.640152	0.640152	0.000184071	N
4138	yrdD	green	green	ppdA	1.59014	0.181322	0.491027	0.491027	0.00683547	N
4147	ysgA	green	green	yhhY	0.45943	0.166145	0.644228	0.644228	0.00016232	N
4173	zraS	green	green	yabI	0.339491	0.141355	0.628795	0.628795	0.000258885	N

## Sheet: Red
number	id	module	colors	id	kTotal	kWithin	Mmred (Abs)	MMred	p.MMred	Hub
283	abrB	red	red	yqcA	11.1285	8.70622	0.940705	0.940705	3.38863e-14	Y
285	accB	red	red	livM	16.3589	11.723	0.942761	0.942761	2.13053e-14	Y
286	accC	red	red	cyoB	17.9853	11.4806	0.933983	0.933983	1.38725e-13	Y
358	amn	red	red	accC	36.9104	11.212	0.907579	0.907579	1.11069e-11	Y
415	aroP	red	red	livG	13.8974	11.0871	0.930718	0.930718	2.61037e-13	Y
436	aspC	red	red	mrp	16.9393	11.0809	0.939069	0.939069	4.84603e-14	Y
466	bcp	red	red	glmM	13.9156	10.342	0.950184	0.950184	3.41475e-15	Y
475	betT	red	red	livF	12.8861	10.3141	0.918874	0.918874	2.04666e-12	Y
482	bglJ	red	red	cyoE	12.8826	10.0553	0.936915	0.936915	7.64629e-14	Y
553	citA	red	red	cyoA	15.028	9.0294	0.910865	0.910865	6.95013e-12	Y
574	cobB	red	red	aspC	16.3622	8.99477	0.919166	0.919166	1.95299e-12	Y
592	creC	red	red	oxyR	11.0268	8.81685	0.941899	0.941899	2.59362e-14	Y
594	crp	red	red	ilvI	15.1486	8.66288	0.91501	0.91501	3.74723e-12	Y
607	cspC	red	red	yhbW	10.623	8.35699	0.921733	0.921733	1.2829e-12	Y
613	csrA	red	red	pnp	19.4523	8.25437	0.894823	0.894823	5.88795e-11	Y
622	cutC	red	red	accB	30.2054	8.03859	0.865305	0.865305	1.38528e-09	Y
637	cyoA	red	red	hlpA	12.0257	7.97979	0.924629	0.924629	7.84655e-13	Y
638	cyoB	red	red	cyoD	9.56283	7.86878	0.901647	0.901647	2.48142e-11	Y
639	cyoC	red	red	folP	19.0528	7.78859	0.875559	0.875559	5.06698e-10	Y
640	cyoD	red	red	tyrB	9.51934	7.63401	0.927605	0.927605	4.63723e-13	Y
641	cyoE	red	red	lpdA	11.6236	7.60945	0.916687	0.916687	2.89245e-12	Y
664	dacD	red	red	hupB	10.9153	7.60772	0.917056	0.917056	2.73039e-12	Y
673	dapF	red	red	surA	30.9846	7.57214	0.867261	0.867261	1.15083e-09	Y
675	dcd	red	red	aroP	14.1409	7.55471	0.895939	0.895939	5.13261e-11	Y
677	dcrB	red	red	norM	16.5445	7.50558	0.896904	-0.896904	4.55323e-11	Y
686	ddlB	red	red	fecB	13.2007	7.50308	0.866217	0.866217	1.27107e-09	N
691	def	red	red	cspC	12.4378	7.45578	0.907433	0.907433	1.13367e-11	N
711	dhaR	red	red	cyoC	9.0101	7.41608	0.901886	0.901886	2.4049e-11	N
716	dinF	red	red	secA	20.1897	7.37799	0.874496	0.874496	5.64697e-10	N
724	dksA	red	red	yraO	17.5219	7.36001	0.900591	0.900591	2.84784e-11	N
741	dpiA	red	red	phoR	12.3915	7.33822	0.889308	-0.889308	1.13494e-10	N
17	ECB_00512	red	red	norV	14.112	7.32432	0.930538	-0.930538	2.70047e-13	N
64	ECB_00829	red	red	yobF	10.9862	7.20415	0.901675	0.901675	2.4724e-11	N
80	ECB_00846	red	red	yfbQ	14.6779	7.16513	0.864034	0.864034	1.56021e-09	N
101	ECB_01505	red	red	livK	8.01354	6.99486	0.89318	0.89318	7.18546e-11	N
123	ECB_01797	red	red	sodA	9.25911	6.98351	0.931316	0.931316	2.3305e-13	N
128	ECB_01990	red	red	ymcA	13.415	6.94076	0.926187	-0.926187	5.9749e-13	N
154	ECB_02035	red	red	ECB_03537	14.6122	6.90351	0.890158	-0.890158	1.02804e-10	N
155	ECB_02036	red	red	murD	9.96627	6.85185	0.887975	0.887975	1.32306e-10	N
156	ECB_02037	red	red	icdA	10.4383	6.53355	0.892156	0.892156	8.12272e-11	N
162	ECB_02307	red	red	ydjA	8.77415	6.50732	0.91687	0.91687	2.81107e-12	N
174	ECB_02798	red	red	slyD	8.96334	6.357	0.901693	0.901693	2.46653e-11	N
205	ECB_02854	red	red	ilvH	10.9636	6.25931	0.877404	0.877404	4.18897e-10	N
218	ECB_03460	red	red	yibN	13.5867	6.25191	0.910155	0.910155	7.70349e-12	N
227	ECB_03523	red	red	fecA	10.9223	6.04543	0.83791	0.83791	1.42225e-08	N
234	ECB_03532	red	red	livJ	7.559	6.02281	0.912757	0.912757	5.26237e-12	N
237	ECB_03537	red	red	yfhR	13.5726	5.95026	0.892228	-0.892228	8.05343e-11	N
263	ECB_03822	red	red	ynfJ	8.95633	5.91751	0.91902	-0.91902	1.99916e-12	N
792	envY	red	red	yaeT	15.0818	5.74777	0.859787	0.859787	2.30193e-09	N
797	essQ	red	red	fabG	8.85748	5.71406	0.876829	0.876829	4.44667e-10	N
822	fabG	red	red	yegI	10.0416	5.59775	0.905747	-0.905747	1.43169e-11	N
834	fadR	red	red	nfrA	9.81303	5.58842	0.896123	-0.896123	5.01721e-11	N
844	fdnI	red	red	fecE	17.3273	5.50706	0.81341	0.81341	8.15198e-08	N
852	fecA	red	red	ftsZ	10.8498	5.25494	0.886684	0.886684	1.5323e-10	N
853	fecB	red	red	yraJ	21.9871	5.19462	0.85392	-0.85392	3.86022e-09	N
856	fecE	red	red	ygbN	21.1976	5.1876	0.84978	-0.84978	5.48655e-09	N
928	folP	red	red	ddlB	8.09744	5.08103	0.844566	0.844566	8.41771e-09	N
936	fre	red	red	thiC	11.1984	5.05824	0.871109	-0.871109	7.92266e-10	N
967	ftsW	red	red	yraP	10.4691	4.97694	0.885301	0.885301	1.78972e-10	N
970	ftsZ	red	red	yadE	12.4586	4.92671	0.871597	-0.871597	7.54981e-10	N
989	galF	red	red	sseB	14.0633	4.87924	0.805179	0.805179	1.38569e-07	N
996	galU	red	red	tsr	8.70008	4.85591	0.882455	-0.882455	2.44869e-10	N
1014	gcvP	red	red	ECB_02854	12.1864	4.78465	0.878822	-0.878822	3.61166e-10	N
1033	glk	red	red	livH	5.43661	4.73809	0.875929	0.875929	4.87848e-10	N
1034	glmM	red	red	ECB_03460	12.2898	4.70324	0.850099	-0.850099	5.34164e-09	N
1079	gmhA	red	red	ycbL	10.1734	4.60611	0.864666	0.864666	1.47087e-09	N
1087	gntR	red	red	dhaR	9.90939	4.54152	0.799542	-0.799542	1.96475e-07	N
1094	gpmB	red	red	hydN	11.9935	4.4876	0.883454	-0.883454	2.19547e-10	N
1096	gpsA	red	red	crp	6.8502	4.48275	0.858236	0.858236	2.64507e-09	N
1171	hipA	red	red	ydgJ	6.26625	4.4781	0.889399	0.889399	1.12299e-10	N
1187	hlpA	red	red	mraY	6.45978	4.47648	0.858854	0.858854	2.50313e-09	N
1234	hupA	red	red	selD	11.8043	4.4285	0.856564	0.856564	3.06656e-09	N
1235	hupB	red	red	yagW	9.09109	4.37153	0.862963	-0.862963	1.72306e-09	N
1258	hydN	red	red	yjbH	11.456	4.36609	0.877881	-0.877881	3.98615e-10	N
1280	icdA	red	red	yaiT	6.17868	4.31719	0.879705	-0.879705	3.2897e-10	N
1282	iclR	red	red	ybgG	7.39022	4.30764	0.892292	-0.892292	7.99185e-11	N
1289	ihfA	red	red	yijD	9.04561	4.30352	0.841365	0.841365	1.08651e-08	N
1298	ilvH	red	red	murC	8.67473	4.22314	0.768602	0.768602	1.11828e-06	N
1299	ilvI	red	red	narG	21.232	4.17266	0.838701	-0.838701	1.33794e-08	N
1305	inaA	red	red	citA	7.87176	4.14028	0.815926	-0.815926	6.89552e-08	N
1342	insB-27	red	red	yciI	5.65814	4.12202	0.878421	0.878421	3.7671e-10	N
1396	kdgR	red	red	secB	6.38834	4.11021	0.837596	0.837596	1.45705e-08	N
1400	kdpC	red	red	gcvP	18.1499	4.10646	0.819796	0.819796	5.304e-08	N
1421	ldcA	red	red	ubiB	5.73683	3.99565	0.845071	0.845071	8.08145e-09	N
1436	leuL	red	red	ftsW	8.47975	3.87798	0.772093	0.772093	9.31581e-07	N
1447	livF	red	red	fadR	11.842	3.85184	0.781172	0.781172	5.70542e-07	N
1448	livG	red	red	gpsA	4.94695	3.84258	0.870783	0.870783	8.18113e-10	N
1449	livH	red	red	ung	7.76621	3.7627	0.839497	0.839497	1.25781e-08	N
1450	livJ	red	red	dacD	17.6542	3.69239	0.809691	-0.809691	1.03926e-07	N
1451	livK	red	red	ygaXY	9.03574	3.68536	0.847112	-0.847112	6.84358e-09	N
1452	livM	red	red	ECB_02307	5.33968	3.67641	0.87026	-0.87026	8.61154e-10	N
1462	lpdA	red	red	yhaL	6.80754	3.6231	0.843578	0.843578	9.11346e-09	N
1463	lplA	red	red	iclR	4.9578	3.59268	0.861551	0.861551	1.96159e-09	N
1508	marR	red	red	yfgD	7.65458	3.57291	0.853028	0.853028	4.16792e-09	N
1562	minD	red	red	polA	5.53586	3.55485	0.825886	0.825886	3.46522e-08	N
1563	minE	red	red	yhcP	6.40444	3.51305	0.836141	-0.836141	1.62861e-08	N
1590	mogA	red	red	yjfY	15.5854	3.50292	0.801484	-0.801484	1.74422e-07	N
1600	mraY	red	red	thiJ	4.97363	3.47622	0.865938	0.865938	1.30507e-09	N
1608	mrp	red	red	yagU	6.76724	3.46873	0.827357	0.827357	3.11888e-08	N
1625	murC	red	red	nuoH	5.92537	3.46805	0.608069	0.608069	0.000466668	N
1626	murD	red	red	gmhA	8.87631	3.41795	0.843689	0.843689	9.03243e-09	N
1627	murE	red	red	creC	8.9752	3.4025	0.788507	-0.788507	3.77431e-07	N
1628	murF	red	red	ymcC	16.7296	3.37228	0.819602	-0.819602	5.37532e-08	N
1629	murG	red	red	glk	5.64861	3.33707	0.847426	0.847426	6.66898e-09	N
1666	narG	red	red	nuoI	4.75075	3.2984	0.612692	0.612692	0.000410649	N
1667	narH	red	red	nuoL	5.96596	3.2516	0.751477	0.751477	2.62318e-06	N
1688	nfrA	red	red	ybcS	6.5057	3.22714	0.857225	-0.857225	2.89298e-09	N
1710	nohB	red	red	minD	9.03288	3.18041	0.77184	0.77184	9.44082e-07	N
1711	norM	red	red	rpoE	4.29506	3.07375	0.792717	0.792717	2.95582e-07	N
1712	norV	red	red	ydhU	17.0132	3.05199	0.808525	-0.808525	1.12025e-07	N
1739	nuoF	red	red	rseA	4.82272	3.00543	0.761642	0.761642	1.59479e-06	N
1741	nuoH	red	red	dksA	6.71831	2.97152	0.821655	0.821655	4.66584e-08	N
1742	nuoI	red	red	soxR	5.93101	2.9202	0.78246	-0.78246	5.31228e-07	N
1743	nuoJ	red	red	yjiO	4.89148	2.85427	0.844337	-0.844337	8.57452e-09	N
1744	nuoK	red	red	fre	4.07429	2.84801	0.787274	0.787274	4.05029e-07	N
1745	nuoL	red	red	yhcQ	6.69708	2.81539	0.807107	-0.807107	1.22653e-07	N
1768	oppD	red	red	dcrB	4.95078	2.79557	0.751514	0.751514	2.61851e-06	N
1769	oppF	red	red	kdgR	6.23525	2.78602	0.813953	0.813953	7.86424e-08	N
1778	oxyR	red	red	cobB	6.26036	2.78336	0.836873	-0.836873	1.54011e-08	N
1803	pepB	red	red	ybcH	5.43574	2.78301	0.826799	-0.826799	3.24641e-08	N
1808	pepQ	red	red	yagV	6.26789	2.73974	0.834901	-0.834901	1.78911e-08	N
1855	phoR	red	red	nuoJ	3.83696	2.709	0.56309	0.56309	0.00147148	N
1873	pnp	red	red	inaA	5.41037	2.70308	0.768541	0.768541	1.12179e-06	N
1877	polA	red	red	yccZ	3.54607	2.62224	0.831905	-0.831905	2.23828e-08	N
1944	pspG	red	red	gpmB	9.12281	2.58249	0.782142	0.782142	5.40691e-07	N
1977	putP	red	red	kdpC	3.98215	2.51807	0.849487	-0.849487	5.62234e-09	N
2066	rluD	red	red	dpiA	3.5397	2.50658	0.831664	-0.831664	2.27845e-08	N
2132	rpoE	red	red	yjgH	10.6051	2.49295	0.817274	-0.817274	6.29782e-08	N
2163	rseA	red	red	minE	4.3029	2.45351	0.766327	0.766327	1.25748e-06	N
2204	secA	red	red	fdnI	3.95426	2.4097	0.841984	-0.841984	1.03467e-08	N
2205	secB	red	red	ybcR	7.76497	2.39213	0.799762	-0.799762	1.93847e-07	N
2213	selD	red	red	envY	6.352	2.3698	0.836664	-0.836664	1.56486e-08	N
2251	slyD	red	red	yfgC	4.18437	2.34691	0.801435	0.801435	1.74947e-07	N
2260	sodA	red	red	lplA	3.65398	2.32187	0.832223	0.832223	2.18611e-08	N
2267	soxR	red	red	yijC	4.25747	2.21713	0.746955	0.746955	3.24877e-06	N
2287	ssb	red	red	pepQ	5.87142	2.20209	0.722123	0.722123	9.76462e-06	N
2289	sseB	red	red	putP	3.99597	2.20203	0.781062	0.781062	5.74018e-07	N
2314	surA	red	red	bcp	8.53897	2.18239	0.785566	0.785566	4.46301e-07	N
2325	tas	red	red	nuoF	7.08912	2.15085	0.632435	0.632435	0.000232417	N
2335	tbpA	red	red	yhcS	9.62075	2.14423	0.781084	-0.781084	5.73336e-07	N
2346	tehA	red	red	yaiL	4.58796	2.12692	0.807448	0.807448	1.20015e-07	N
2352	thiC	red	red	ECB_03822	4.18903	2.08962	0.805589	-0.805589	1.35029e-07	N
2359	thiJ	red	red	nuoK	3.25761	2.05057	0.73933	0.73933	4.61425e-06	N
2423	trpR	red	red	nohB	4.9806	2.03502	0.784798	-0.784798	4.66065e-07	N
2432	tsr	red	red	oppF	3.25264	1.9934	0.640137	0.640137	0.000184159	N
2441	tyrB	red	red	hupA	3.92184	1.97814	0.791105	0.791105	3.24785e-07	N
2446	ubiB	red	red	ydbK	3.73099	1.97355	0.780475	0.780475	5.92897e-07	N
2448	ubiD	red	red	ydgE	2.81098	1.96561	0.812411	-0.812411	8.70568e-08	N
2476	ung	red	red	murG	3.44703	1.88499	0.680125	0.680125	4.93158e-05	N
2583	yadE	red	red	tehA	3.82312	1.87288	0.807389	-0.807389	1.20465e-07	N
2585	yadG	red	red	ygfX	2.76152	1.86055	0.714408	0.714408	1.34277e-05	N
2586	yadH	red	red	pepB	3.25842	1.83277	0.746657	0.746657	3.29435e-06	N
2590	yadM	red	red	yadM	9.80505	1.7694	0.747729	-0.747729	3.13302e-06	N
2605	yaeT	red	red	ycfJ	4.21732	1.75723	0.807576	-0.807576	1.19039e-07	N
2608	yafE	red	red	ECB_00512	4.87196	1.72233	0.748129	-0.748129	3.07463e-06	N
2626	yagU	red	red	ybgH	7.05606	1.72228	0.811201	-0.811201	9.42279e-08	N
2627	yagV	red	red	narH	3.55564	1.68486	0.818718	-0.818718	5.70983e-08	N
2628	yagW	red	red	ygiM	4.82378	1.6651	0.805086	0.805086	1.3938e-07	N
2650	yaiL	red	red	yeaY	2.54968	1.65795	0.76026	0.76026	1.7088e-06	N
2652	yaiT	red	red	trpR	3.06393	1.59703	0.814727	0.814727	7.47034e-08	N
2698	ybcH	red	red	yqjF	5.25859	1.59021	0.787679	-0.787679	3.95786e-07	N
2707	ybcR	red	red	ssb	3.36271	1.56186	0.728534	0.728534	7.43341e-06	N
2708	ybcS	red	red	murF	2.4284	1.54955	0.72246	0.72246	9.62708e-06	N
2711	ybcW	red	red	ubiD	2.38618	1.51694	0.735964	0.735964	5.36697e-06	N
2753	ybgG	red	red	ydjM	2.4239	1.51474	0.802662	-0.802662	1.62163e-07	N
2754	ybgH	red	red	ycdI	5.73591	1.50773	0.7338	-0.7338	5.90753e-06	N
2764	ybgT	red	red	cutC	2.03751	1.48011	0.805873	0.805873	1.32632e-07	N
2814	ybjL	red	red	csrA	3.31801	1.45725	0.709958	0.709958	1.60623e-05	N
2842	ycbL	red	red	ECB_03532	9.08424	1.42967	0.73495	-0.73495	5.61435e-06	N
2867	yccZ	red	red	ydfI	3.04331	1.36998	0.718679	-0.718679	1.12709e-05	N
2872	ycdI	red	red	ygiX	1.74734	1.31944	0.770769	0.770769	9.98789e-07	N
2899	ycfF	red	red	tbpA	3.15538	1.28997	0.770698	-0.770698	1.00247e-06	N
2901	ycfJ	red	red	essQ	2.5261	1.2847	0.723073	-0.723073	9.38213e-06	N
2918	ycgK	red	red	tas	4.48276	1.24536	0.648839	0.648839	0.000140489	N
2930	ychE	red	red	yeaL	3.53147	1.23043	0.69067	-0.69067	3.3673e-05	N
2946	yciI	red	red	ygiY	2.54115	1.20282	0.761039	0.761039	1.64364e-06	N
2991	ydbK	red	red	yhaJ	1.81207	1.2014	0.78597	0.78597	4.362e-07	N
3049	ydfI	red	red	ECB_02037	2.93948	1.19655	0.788881	-0.788881	3.69403e-07	N
3059	ydgA	red	red	yhhX	3.10332	1.14393	0.754235	0.754235	2.29723e-06	N
3063	ydgE	red	red	yfaL	1.99549	1.14282	0.793521	-0.793521	2.81915e-07	N
3066	ydgI	red	red	yfgH	1.95172	1.13779	0.77202	-0.77202	9.3518e-07	N
3067	ydgJ	red	red	ECB_01990	2.71049	1.13727	0.768332	-0.768332	1.13399e-06	N
3079	ydhM	red	red	yggN	2.93896	1.1272	0.792148	0.792148	3.05598e-07	N
3083	ydhR	red	red	yhfA	2.41649	1.11486	0.720052	0.720052	1.06471e-05	N
3086	ydhU	red	red	hipA	2.92722	1.09254	0.690453	-0.690453	3.39442e-05	N
3109	ydiU	red	red	ydhM	3.51837	1.0683	0.761339	-0.761339	1.61918e-06	N
3113	ydjA	red	red	yneE	1.76216	1.03283	0.770642	-0.770642	1.00541e-06	N
3123	ydjM	red	red	ECB_03523	2.01297	1.00507	0.642607	-0.642607	0.000170683	N
3138	yeaJ	red	red	mogA	1.79845	0.985479	0.746245	0.746245	3.35849e-06	N
3140	yeaL	red	red	galF	2.18537	0.971433	0.714578	0.714578	1.33352e-05	N
3153	yeaY	red	red	yhfU	2.26209	0.934426	0.749817	-0.749817	2.83888e-06	N
3213	yegI	red	red	ECB_00829	2.29435	0.930804	0.787305	-0.787305	4.04333e-07	N
3251	yeiI	red	red	yrdB	1.93089	0.903213	0.739509	0.739509	4.57707e-06	N
3277	yfaL	red	red	ybcW	2.26736	0.902225	0.716829	-0.716829	1.21636e-05	N
3296	yfbQ	red	red	ydgA	1.65231	0.897709	0.76339	0.76339	1.4604e-06	N
3351	yfgC	red	red	ECB_01797	1.60132	0.876856	0.65952	0.65952	9.96e-05	N
3352	yfgD	red	red	pspG	2.70032	0.876851	0.677954	-0.677954	5.32428e-05	N
3355	yfgH	red	red	ihfA	2.13981	0.839186	0.650526	0.650526	0.000133174	N
3356	yfgI	red	red	oppD	1.29804	0.792268	0.527708	0.527708	0.00326114	N
3369	yfhR	red	red	ychE	1.3017	0.790081	0.731375	-0.731375	6.57103e-06	N
3400	ygaXY	red	red	yfgI	3.88219	0.784753	0.657784	-0.657784	0.000105423	N
3410	ygbN	red	red	yjgD	1.98304	0.778941	0.611371	0.611371	0.000426012	N
3433	ygeA	red	red	ECB_02035	1.41048	0.72237	0.721196	-0.721196	1.01509e-05	N
3434	ygeD	red	red	yeaJ	1.28037	0.692654	0.629501	-0.629501	0.000253557	N
3457	ygfX	red	red	yraQ	1.75387	0.683049	0.748949	-0.748949	2.95797e-06	N
3469	yggN	red	red	abrB	1.91105	0.660278	0.631288	-0.631288	0.000240486	N
3502	ygiM	red	red	ycfF	2.05636	0.609976	0.626177	0.626177	0.00027954	N
3511	ygiX	red	red	yeiI	1.47733	0.601945	0.697429	0.697429	2.61477e-05	N
3512	ygiY	red	red	yadG	0.85911	0.581803	0.638184	0.638184	0.000195471	N
3523	ygjN	red	red	rluD	1.67481	0.575994	0.731876	0.731876	6.42881e-06	N
3535	yhaJ	red	red	yafE	1.02468	0.566801	0.66373	-0.66373	8.66513e-05	N
3537	yhaL	red	red	marR	0.756444	0.558922	0.725226	-0.725226	8.5647e-06	N
3555	yhbW	red	red	ygeA	1.65174	0.54566	0.675397	-0.675397	5.82268e-05	N
3565	yhcP	red	red	murE	1.0915	0.538885	0.616501	0.616501	0.000369025	N
3566	yhcQ	red	red	galU	1.43381	0.527728	0.598957	0.598957	0.00059705	N
3568	yhcS	red	red	yadH	0.608481	0.508679	0.659194	0.659194	0.000100672	N
3592	yhfA	red	red	ydgI	2.22869	0.488063	0.567731	-0.567731	0.0013169	N
3600	yhfU	red	red	yidR	1.24155	0.482474	0.580807	0.580807	0.000954712	N
3627	yhhX	red	red	ybgT	0.941502	0.473928	0.60798	0.60798	0.000467812	N
3659	yhjT	red	red	yidX	1.04609	0.470532	0.73879	-0.73879	4.7281e-06	N
3693	yibN	red	red	ydhR	0.880218	0.43647	0.723069	0.723069	9.38364e-06	N
3720	yidR	red	red	ECB_02036	0.682438	0.409055	0.571388	-0.571388	0.00120524	N
3722	yidX	red	red	ECB_00846	0.576311	0.397311	0.681423	-0.681423	4.70918e-05	N
3782	yijC	red	red	yneF	1.03855	0.39189	0.690752	-0.690752	3.35712e-05	N
3783	yijD	red	red	bglJ	0.894632	0.370489	0.701737	-0.701737	2.21752e-05	N
3800	yjbH	red	red	dapF	2.00028	0.370362	0.70712	0.70712	1.79757e-05	N
3808	yjcB	red	red	dinF	1.18874	0.351907	0.575857	-0.575857	0.00108001	N
3855	yjfY	red	red	ECB_02798	0.992273	0.348659	0.66314	-0.66314	8.83698e-05	N
3858	yjgD	red	red	ydiU	0.716634	0.34621	0.605379	0.605379	0.000502266	N
3860	yjgH	red	red	ECB_01505	1.29424	0.34027	0.690239	-0.690239	3.42123e-05	N
3889	yjiO	red	red	gntR	1.32096	0.335893	0.543148	-0.543148	0.00232889	N
3923	ykgN	red	red	ycgK	1.06989	0.332998	0.698147	0.698147	2.54447e-05	N
3944	ymcA	red	red	def	0.989208	0.319155	0.682422	0.682422	4.54424e-05	N
3946	ymcC	red	red	ygjN	0.668835	0.30717	0.708445	-0.708445	1.70582e-05	N
3983	yneE	red	red	ldcA	1.64511	0.284205	0.666343	0.666343	7.93885e-05	N
3984	yneF	red	red	dcd	1.14765	0.28304	0.671573	0.671573	6.64578e-05	N
3993	ynfC	red	red	insB-27	0.621162	0.279897	0.684046	-0.684046	4.28696e-05	N
4000	ynfJ	red	red	ynjF	0.943053	0.276316	0.489688	-0.489688	0.00701229	N
4014	ynjF	red	red	ybjL	0.490009	0.273562	0.589189	-0.589189	0.00077127	N
4028	yobF	red	red	yjcB	0.329766	0.232315	0.648822	-0.648822	0.000140564	N
4071	yqcA	red	red	amn	0.774234	0.20465	0.60332	0.60332	0.000531101	N
4104	yqjB	red	red	yqjB	0.33805	0.158105	0.614682	-0.614682	0.000388412	N
4108	yqjF	red	red	ykgN	0.468765	0.150134	0.619621	-0.619621	0.000337748	N
4115	yraJ	red	red	yhjT	0.418267	0.117295	0.636189	0.636189	0.000207654	N
4120	yraO	red	red	ynfC	0.590842	0.106995	0.52232	-0.52232	0.00365436	N
4121	yraP	red	red	betT	0.28342	0.0956477	0.583158	0.583158	0.000899773	N
4122	yraQ	red	red	leuL	0.199251	0.0870491	0.6343	0.6343	0.00021981	N
4136	yrdB	red	red	ygeD	0.140529	0.0599435	0.55136	0.55136	0.00193434	N

## Sheet: Turquoise
id	kTotal	kWithin	Mmturquoise (Abs)	MMturquoise	p.MMturquoise	Hub
rplM	87.2085	85.7706	0.958656	0.958656	2.89953e-16	Y
rpsP	82.2489	81.1634	0.94318	0.94318	1.93433e-14	Y
rpsG	79.4323	78.7178	0.932136	0.932136	1.99139e-13	Y
fis	79.7855	77.7624	0.965824	0.965824	2.31378e-17	Y
rpsR	77.983	76.5516	0.93262	0.93262	1.81332e-13	Y
priB	76.3009	75.0389	0.93787	0.93787	6.25932e-14	Y
rpsJ	75.8167	74.504	0.943441	0.943441	1.8205e-14	Y
rpsL	74.6618	73.806	0.926932	0.926932	5.23316e-13	Y
rplL	74.4907	73.6081	0.906707	0.906707	1.25423e-11	Y
rplJ	74.3894	73.4975	0.90911	0.90911	8.94803e-12	Y
rplC	74.1617	72.9705	0.927945	0.927945	4.36093e-13	Y
rimM	74.6813	72.9157	0.946509	0.946509	8.7324e-15	Y
rplS	73.481	72.5809	0.917462	0.917462	2.56164e-12	Y
rplY	72.8208	71.2608	0.930791	0.930791	2.57469e-13	Y
rpsF	73.395	71.0669	0.947741	0.947741	6.4221e-15	Y
rplB	70.4758	69.6172	0.911134	0.911134	6.68343e-12	Y
rpsK	70.6301	68.6868	0.9129	0.9129	5.15176e-12	Y
rplD	69.0983	68.2996	0.904879	0.904879	1.61197e-11	Y
rplE	68.978	68.1582	0.921082	0.921082	1.42913e-12	Y
yhdG	72.1158	68.0095	0.943493	0.943493	1.7987e-14	Y
rplK	68.5729	67.8197	0.920019	0.920019	1.7011e-12	Y
rplA	67.9054	67.1643	0.916198	0.916198	3.12096e-12	Y
rplV	66.8619	65.8305	0.906783	0.906783	1.2411e-11	Y
rpmE	67.0628	65.8002	0.894324	0.894324	6.25726e-11	Y
rpoA	67.004	65.6049	0.906981	0.906981	1.20748e-11	Y
rplW	66.4764	64.727	0.92799	0.92799	4.32543e-13	Y
lysP	68.7507	64.6238	0.914826	0.914826	3.85417e-12	Y
rplQ	65.4581	64.5382	0.891791	0.891791	8.48316e-11	Y
rplX	64.1896	63.6403	0.894603	0.894603	6.04801e-11	Y
rplF	64.1732	63.1518	0.915961	0.915961	3.2378e-12	Y
rplR	61.7243	60.9522	0.905389	0.905389	1.50365e-11	Y
rplI	61.6179	60.9351	0.885865	0.885865	1.68033e-10	Y
rpsS	61.5936	60.6812	0.904136	0.904136	1.78223e-11	Y
rpmH	61.0297	60.2419	0.906583	0.906583	1.27605e-11	Y
rpsC	60.7952	60.0241	0.880951	0.880951	2.88029e-10	Y
bipA	60.9085	59.997	0.906583	0.906583	1.27591e-11	Y
ybcU	58.7897	57.2832	0.912581	0.912581	5.4016e-12	Y
rplP	56.3478	55.5828	0.871727	0.871727	7.45334e-10	Y
purR	58.9686	55.4158	0.953561	0.953561	1.35043e-15	Y
rpsI	54.5412	54.1979	0.870348	0.870348	8.53738e-10	Y
ygcM	54.5325	52.9008	0.903607	0.903607	1.91357e-11	Y
yghXY	57.0762	51.7447	0.950431	-0.950431	3.19792e-15	Y
rimO	54.275	50.7189	0.876873	0.876873	4.4265e-10	Y
ytfR	52.4741	50.3351	0.951688	-0.951688	2.27789e-15	Y
yleA	51.0187	50.2743	0.896496	0.896496	4.79048e-11	Y
cvpA	52.52	49.968	0.939594	0.939594	4.32537e-14	Y
ilvC	49.0598	48.5409	0.906227	0.906227	1.34029e-11	Y
yceD	89.9808	87.0601	0.944669	0.944669	1.36336e-14	Y
rpsA	87.7248	85.091	0.95407	0.95407	1.16747e-15	Y
mipA	83.2339	81.5537	0.918051	0.918051	2.3337e-12	Y
rplN	80.1797	78.8127	0.942161	0.942161	2.44404e-14	Y
infC	79.8911	78.2596	0.926083	0.926083	6.08557e-13	Y
yciL	82.149	77.1268	0.945355	0.945355	1.15678e-14	Y
fusA	77.3221	76.2812	0.923903	0.923903	8.89217e-13	Y
rnb	80.5446	75.8159	0.959948	0.959948	1.90313e-16	Y
guaA	75.8695	74.3607	0.950559	0.950559	3.09e-15	Y
ansA	76.5424	74.2847	0.95486	0.95486	9.27941e-16	Y
rpmG	75.0274	74.1537	0.906417	0.906417	1.30557e-11	Y
rpmB	74.3224	72.9457	0.931228	0.931228	2.36973e-13	Y
dacA	78.4584	72.6741	0.979352	0.979352	2.7841e-20	Y
glnS	73.0501	71.6155	0.912672	0.912672	5.32939e-12	Y
rpsO	72.6968	70.8051	0.92998	0.92998	2.99878e-13	Y
lepA	72.3556	69.6504	0.966881	0.966881	1.52364e-17	Y
mltA	73.9968	68.4989	0.956825	0.956825	5.14841e-16	Y
rpsT	68.6836	67.6892	0.935333	0.935333	1.05831e-13	Y
msbA	70.1888	67.6354	0.922618	0.922618	1.10613e-12	Y
sppA	69.3158	67.5955	0.921929	0.921929	1.24155e-12	Y
flk	71.1766	67.2447	0.970177	0.970177	3.7737e-18	Y
trmD	67.9636	66.691	0.936839	0.936839	7.76864e-14	Y
rplU	68.0184	66.5041	0.944492	0.944492	1.42197e-14	Y
yfgL	69.4071	66.349	0.937836	0.937836	6.30394e-14	Y
tyrS	66.9923	66.2819	0.953985	0.953985	1.19628e-15	Y
speE	70.0202	66.1305	0.96254	0.96254	7.8305e-17	Y
ybdA	67.6939	65.5577	0.964812	0.964812	3.41129e-17	Y
ybhC	67.893	65.3866	0.938279	0.938279	5.73898e-14	Y
secD	70.4361	65.2228	0.953389	0.953389	1.41827e-15	Y
rpmA	65.6798	65.0328	0.930952	0.930952	2.4974e-13	Y
ydaO	68.9314	64.4396	0.934795	0.934795	1.17964e-13	Y
rpsN	66.3687	64.3623	0.951797	0.951797	2.21069e-15	Y
murA	65.9742	64.2668	0.958702	0.958702	2.85659e-16	Y
yneH	69.0599	64.1251	0.939371	0.939371	4.53984e-14	Y
ybiT	66.6942	63.595	0.883007	0.883007	2.30562e-10	Y
panF	74.6302	63.3625	0.946176	0.946176	9.47634e-15	Y
speD	67.3718	63.1033	0.959387	0.959387	2.28865e-16	Y
asnS	63.0986	62.4177	0.933207	0.933207	1.61684e-13	Y
yidC	63.9727	62.0726	0.950989	0.950989	2.75333e-15	Y
purL	65.8661	62.0687	0.915635	0.915635	3.40458e-12	Y
lysS	65.3928	61.7384	0.906559	0.906559	1.28028e-11	Y
yccW	62.9651	61.2641	0.908317	0.908317	1.00127e-11	Y
rpsD	63.8126	61.2197	0.92414	0.92414	8.53716e-13	Y
rpsB	62.4682	61.1783	0.894531	0.894531	6.10173e-11	Y
rpmF	62.0501	60.1645	0.858428	0.858428	2.60011e-09	Y
rpsM	62.7518	60.1331	0.928771	0.928771	3.75091e-13	Y
nfnB	61.4086	59.6863	0.878915	0.878915	3.57641e-10	Y
hpt	60.6057	59.4727	0.880572	0.880572	2.99973e-10	Y
argS	60.7335	59.4278	0.940855	0.940855	3.27757e-14	Y
fabA	64.4063	58.117	0.923563	0.923563	9.42435e-13	Y
mfd	61.6005	58.0217	0.952339	0.952339	1.90394e-15	Y
trmA	59.8955	57.8363	0.933531	0.933531	1.51711e-13	Y
thiI	58.3913	57.6512	0.890049	0.890049	1.04122e-10	Y
rnfG	61.1512	57.2284	0.887045	0.887045	1.47103e-10	Y
purT	60.9701	56.9322	0.90717	0.90717	1.17601e-11	Y
ycaO	61.7083	56.7716	0.85329	0.85329	4.07505e-09	Y
mnmA	58.464	56.6308	0.906769	0.906769	1.24356e-11	Y
tig	59.0072	56.5881	0.914156	0.914156	4.26663e-12	Y
yjcD	58.5455	56.5873	0.920285	0.920285	1.62883e-12	Y
valS	58.8547	56.2547	0.942763	0.942763	2.12962e-14	Y
purH	58.9634	55.9741	0.889317	0.889317	1.13379e-10	Y
lipB	60.4128	55.9004	0.941043	0.941043	3.14321e-14	Y
gsk	58.988	55.8223	0.899851	0.899851	3.13374e-11	Y
secY	56.7161	55.6971	0.881726	0.881726	2.64987e-10	Y
apt	57.7561	55.4681	0.883268	0.883268	2.24083e-10	Y
yfhQ	60.2582	54.9711	0.938268	0.938268	5.7523e-14	Y
rpsQ	55.8529	54.904	0.878748	0.878748	3.63969e-10	Y
lpxA	58.2789	54.8713	0.950023	0.950023	3.56302e-15	Y
rpsH	56.7802	54.6091	0.928519	0.928519	3.92824e-13	Y
rpsE	55.7943	54.6041	0.906547	0.906547	1.28227e-11	Y
nusB	58.1113	54.4233	0.915327	0.915327	3.56962e-12	Y
rpmD	55.0618	54.1818	0.887689	0.887689	1.36701e-10	Y
djlA	54.9813	54.1125	0.931154	0.931154	2.40346e-13	Y
rnfD	59.1922	53.9549	0.900135	0.900135	3.02108e-11	Y
purF	56.0211	53.9344	0.952185	0.952185	1.98678e-15	Y
secF	60.2463	53.8324	0.883697	0.883697	2.13766e-10	Y
alaS	57.8271	53.384	0.947763	0.947763	6.38631e-15	Y
yejL	58.3238	53.3457	0.950324	0.950324	3.2899e-15	Y
vacJ	55.2347	53.2085	0.877623	0.877623	4.09468e-10	Y
mrcA	54.7247	52.9372	0.929755	0.929755	3.12684e-13	Y
yggJ	54.0174	52.3923	0.949971	0.949971	3.61281e-15	Y
prsA	54.7522	52.1893	0.850484	0.850484	5.17188e-09	Y
rdgC	53.5787	52.1551	0.938089	0.938089	5.9756e-14	Y
pncA	54.5055	51.6525	0.916609	0.916609	2.9279e-12	Y
lepB	56.5961	51.6368	0.899015	0.899015	3.48785e-11	Y
pheP	56.632	51.6173	0.917858	0.917858	2.40626e-12	Y
ptsH	56.1702	51.5601	0.859609	0.859609	2.33913e-09	Y
rpmJ	52.83	51.4485	0.864091	0.864091	1.55205e-09	Y
ileS	53.7097	51.1665	0.935591	0.935591	1.00421e-13	Y
mutY	52.5624	51.0916	0.942125	0.942125	2.46399e-14	Y
menA	57.0189	51.0509	0.937799	0.937799	6.35321e-14	Y
rplO	51.7862	50.8241	0.879297	0.879297	3.43522e-10	Y
dnaB	57.3931	50.539	0.887364	0.887364	1.41862e-10	Y
purB	52.6536	50.3602	0.878422	0.878422	3.7666e-10	Y
tufA	51.5201	50.0907	0.86815	0.86815	1.05681e-09	Y
leuS	52.7503	50.0297	0.852752	0.852752	4.26731e-09	Y
lpxK	52.5781	49.5687	0.869619	0.869619	9.16745e-10	Y
lspA	52.6705	49.4061	0.906581	0.906581	1.27636e-11	Y
prfB	52.2766	49.3153	0.938119	0.938119	5.93735e-14	Y
tsf	50.3221	49.1596	0.867625	0.867625	1.11145e-09	Y
rplT	49.5844	49.0445	0.837375	0.837375	1.48197e-08	Y
hisS	50.9106	48.3506	0.946184	0.946184	9.45769e-15	Y
rpoZ	48.71	48.2041	0.902165	0.902165	2.31796e-11	Y
mpl	48.8891	48.0754	0.915653	0.915653	3.39524e-12	Y
yajC	52.6983	47.948	0.831968	0.831968	2.2278e-08	Y
yidD	48.9673	46.1282	0.904479	0.904479	1.70177e-11	N
potA	51.2529	45.9434	0.893627	0.893627	6.80866e-11	N
aldB	57.8018	44.9813	0.837561	-0.837561	1.46092e-08	N
infA	48.2859	44.4371	0.864899	0.864899	1.43907e-09	N
ydcJ	54.636	44.1518	0.866496	-0.866496	1.23782e-09	N
ydcS	57.516	43.6918	0.819461	-0.819461	5.42725e-08	N
rnpA	46.058	43.6712	0.895821	0.895821	5.20815e-11	N
ydcV	52.0157	43.122	0.864188	-0.864188	1.53807e-09	N
ugpB	56.6691	42.9605	0.865869	-0.865869	1.31362e-09	N
ydcT	56.5333	42.582	0.818584	-0.818584	5.76211e-08	N
suhB	43.6852	42.349	0.894031	0.894031	6.48403e-11	N
ydcU	53.4556	42.2985	0.831932	-0.831932	2.2338e-08	N
astC	51.8552	41.7959	0.850416	-0.850416	5.20168e-09	N
purE	43.0162	41.3246	0.883518	0.883518	2.18012e-10	N
astA	50.89	40.8525	0.858002	-0.858002	2.7005e-09	N
serA	41.6706	40.7698	0.919944	0.919944	1.72186e-12	N
araG	41.456	39.9334	0.931137	-0.931137	2.41104e-13	N
yhdY	42.3248	39.5684	0.906264	-0.906264	1.33354e-11	N
sbmC	48.8215	39.3395	0.883533	-0.883533	2.17654e-10	N
yhdW	43.7474	38.6618	0.891596	-0.891596	8.68146e-11	N
araF	42.5906	37.9969	0.882824	-0.882824	2.35226e-10	N
agp	51.4657	37.7255	0.800175	-0.800175	1.89023e-07	N
treA	56.1181	37.7212	0.87572	-0.87572	4.98456e-10	N
glnA	40.0199	37.2968	0.929424	0.929424	3.32553e-13	N
ydcW	45.1362	36.9848	0.85524	-0.85524	3.44332e-09	N
xylF	44.8517	36.508	0.867063	-0.867063	1.17279e-09	N
ygfJ	38.502	35.9249	0.932409	-0.932409	1.88905e-13	N
yhdZ	39.5631	35.8461	0.886392	-0.886392	1.58373e-10	N
rpsU	35.7083	35.2237	0.853859	0.853859	3.88046e-09	N
prpR	44.6	35.0541	0.856019	-0.856019	3.21676e-09	N
guaB	35.5512	34.9889	0.882053	0.882053	2.55784e-10	N
ytfQ	45.4524	34.8533	0.91096	-0.91096	6.85527e-12	N
sgcX	36.5076	34.7365	0.925531	-0.925531	6.70614e-13	N
astE	42.9538	34.2471	0.868217	-0.868217	1.05002e-09	N
yieG	40.7301	33.2134	0.849859	0.849859	5.45034e-09	N
yccF	34.7005	32.8482	0.867576	0.867576	1.11673e-09	N
purM	33.791	32.8465	0.878954	0.878954	3.56184e-10	N
csiE	41.7004	32.7633	0.827182	-0.827182	3.15834e-08	N
astB	41.0565	32.7516	0.855442	-0.855442	3.38326e-09	N
ygjG	48.4135	32.4636	0.831205	-0.831205	2.35706e-08	N
yjhA	36.9361	32.169	0.858927	-0.858927	2.48677e-09	N
astD	40.8877	31.9766	0.832754	-0.832754	2.10144e-08	N
yhdX	34.0352	31.6368	0.883151	-0.883151	2.2696e-10	N
ybaW	44.5595	30.9425	0.844985	-0.844985	8.13808e-09	N
yeeF	32.7134	30.2367	0.863031	0.863031	1.71234e-09	N
ugpE	38.352	30.18	0.866391	-0.866391	1.25029e-09	N
rhlE	32.9446	29.8316	0.857275	0.857275	2.88024e-09	N
sgcB	30.3228	29.2391	0.910797	-0.910797	7.01984e-12	N
yqeC	32.3581	29.0874	0.901976	-0.901976	2.37659e-11	N
ytfT	29.9514	28.6951	0.920773	-0.920773	1.50357e-12	N
ypjD	33.9123	28.1655	0.805717	0.805717	1.33946e-07	N
yicE	28.503	27.7048	0.84802	0.84802	6.35058e-09	N
ybcT	31.6718	27.6446	0.85484	0.85484	3.56491e-09	N
ugpC	33.6943	26.8856	0.816365	-0.816365	6.69548e-08	N
cspD	32.8798	26.7577	0.812896	-0.812896	8.43254e-08	N
ECB_03436	31.3948	26.4749	0.830449	-0.830449	2.49174e-08	N
yegQ	34.9493	26.0747	0.786678	0.786678	4.1903e-07	N
sdaC	29.2401	25.4711	0.795169	0.795169	2.55678e-07	N
fadE	34.7611	25.002	0.761881	-0.761881	1.57576e-06	N
ytfJ	39.5159	24.809	0.76333	-0.76333	1.46484e-06	N
gapA	24.5039	24.266	0.831117	0.831117	2.37239e-08	N
garD	31.5279	23.8043	0.778497	-0.778497	6.60766e-07	N
pncB	29.6602	23.5064	0.801238	0.801238	1.77078e-07	N
tdcB	27.0708	23.1727	0.836428	-0.836428	1.59332e-08	N
ygjH	25.2475	22.801	0.85381	-0.85381	3.89713e-09	N
csgB	24.7443	22.4069	0.880164	-0.880164	3.13319e-10	N
fadB	34.9293	21.3524	0.737237	-0.737237	5.07004e-06	N
yjfN	31.644	21.2375	0.818469	-0.818469	5.80734e-08	N
yrbA	22.5435	21.1387	0.839278	0.839278	1.27941e-08	N
yjcH	31.1116	20.9478	0.760566	-0.760566	1.68297e-06	N
ykgD	21.3497	20.8326	0.890878	-0.890878	9.44883e-11	N
yahN	22.2534	20.7454	0.860242	-0.860242	2.20942e-09	N
fadA	30.9555	20.7017	0.729212	-0.729212	7.21893e-06	N
metE	25.9538	20.0599	0.803446	0.803446	1.54447e-07	N
actP	26.247	20.034	0.784745	-0.784745	4.67462e-07	N
yjhQ	20.4155	19.8914	0.895812	-0.895812	5.21423e-11	N
pyrE	20.5	19.7243	0.767475	0.767475	1.1854e-06	N
yddS	30.843	19.0579	0.767933	-0.767933	1.15766e-06	N
ycgY	25.048	18.9439	0.855254	-0.855254	3.43891e-09	N
yrbE	25.2889	18.6092	0.738269	0.738269	4.84058e-06	N
pyrF	18.5988	17.9923	0.796627	0.796627	2.34356e-07	N
rihB	23.1166	16.441	0.784734	-0.784734	4.67732e-07	N
yjfO	21.9397	16.1741	0.751653	-0.751653	2.60123e-06	N
tdcE	17.1071	16.0934	0.835624	-0.835624	1.69379e-08	N
ydcH	22.8101	16.0252	0.697184	-0.697184	2.63916e-05	N
tnaB	20.892	15.7723	0.828195	-0.828195	2.93615e-08	N
yjhP	17.6153	15.4855	0.838921	-0.838921	1.31535e-08	N
yeiT	16.2619	15.2174	0.84689	-0.84689	6.9694e-09	N
uidC	16.0306	14.907	0.831321	-0.831321	2.33685e-08	N
uidA	16.4485	14.7876	0.822032	-0.822032	4.54494e-08	N
uidB	16.2913	14.69	0.822105	-0.822105	4.52212e-08	N
tdcD	15.5207	14.2199	0.83199	-0.83199	2.22424e-08	N
ECB_01546	16.3591	14.0664	0.811616	-0.811616	9.17084e-08	N
csiD	18.1957	14.0161	0.751292	-0.751292	2.64648e-06	N
yfaH	16.2471	14.002	0.799256	-0.799256	1.99924e-07	N
yhjE	13.7049	13.126	0.754949	0.754949	2.21904e-06	N
gpt	16.3911	12.5104	0.694569	0.694569	2.91259e-05	N
ECB_03518	18.9365	12.4303	0.765975	-0.765975	1.28037e-06	N
tdcA	13.2992	12.2743	0.842839	-0.842839	9.66702e-09	N
fadL	22.8512	12.0704	0.702139	-0.702139	2.18339e-05	N
srlA	16.2208	11.9965	0.771202	-0.771202	9.76333e-07	N
srlE	14.2986	11.5582	0.781862	-0.781862	5.49149e-07	N
yfcJ	15.3382	11.4975	0.703097	0.703097	2.10388e-05	N
ybaT	16.1419	11.3685	0.832433	-0.832433	2.15225e-08	N
alsB	18.877	11.1543	0.739084	-0.739084	4.66572e-06	N
tnaA	11.7263	11.114	0.834327	-0.834327	1.86815e-08	N
dadX	11.5527	11.0593	0.822714	-0.822714	4.33406e-08	N
dadA	11.7273	10.9484	0.815521	-0.815521	7.08502e-08	N
aceB	15.6013	10.9456	0.700252	-0.700252	2.34794e-05	N
allD	16.5892	10.7432	0.699757	-0.699757	2.39283e-05	N
aceA	15.9235	10.7144	0.665543	-0.665543	8.15502e-05	N
yrbI	15.4181	10.6283	0.640059	0.640059	0.0001846	N
yrbF	13.5279	10.0254	0.659525	0.659525	9.95836e-05	N
cysI	11.5682	9.93565	0.791424	0.791424	3.18807e-07	N
yrbD	13.9433	9.58284	0.699944	0.699944	2.37574e-05	N
gabT	11.5882	9.39533	0.699498	-0.699498	2.41673e-05	N
eutP	10.588	8.5728	0.763129	-0.763129	1.4798e-06	N
aceK	10.8174	8.39196	0.741251	-0.741251	4.22858e-06	N
nrdA	11.8665	7.90315	0.635242	0.635242	0.000213672	N
alsA	9.24733	7.23309	0.74228	-0.74228	4.03433e-06	N
glpF	7.73163	7.12	0.765016	-0.765016	1.34471e-06	N
yeiN	12.023	6.83315	0.65857	-0.65857	0.000102751	N
ypfE	9.15748	6.11672	0.718254	-0.718254	1.1471e-05	N
xseA	7.83849	5.95379	0.676742	0.676742	5.55554e-05	N
gatY	8.1059	5.86536	0.745543	-0.745543	3.47014e-06	N
yciD	7.15931	5.43428	0.729988	-0.729988	6.98019e-06	N
glpT	4.98417	4.86489	0.721498	-0.721498	1.00236e-05	N
secG	5.31193	4.83521	0.689844	0.689844	3.47142e-05	N
deaD	5.73125	4.51329	0.760879	0.760879	1.6569e-06	N
dcuR	4.58659	4.27498	0.730636	-0.730636	6.78625e-06	N
dppF	4.94605	4.12861	0.632383	-0.632383	0.000232782	N
eutQ	5.54172	3.91953	0.656439	-0.656439	0.00011014	N
tnaL	3.72463	3.23291	0.718091	-0.718091	1.15483e-05	N
mutM	5.48798	3.16129	0.641065	0.641065	0.000178986	N
yhjV	2.98546	2.68176	0.584254	-0.584254	0.000875125	N
garL	3.93321	2.39871	0.538796	-0.538796	0.00256486	N
glnK	3.21182	2.33956	0.512793	0.512793	0.00444933	N
yqaA	3.82231	2.32899	0.465776	0.465776	0.0108828	N
cspG	2.60641	2.31629	0.664016	-0.664016	8.58284e-05	N
asnA	3.47098	2.17006	0.63777	0.63777	0.000197942	N
insB-9	2.17776	2.08408	0.642596	-0.642596	0.000170738	N
zwf	3.29989	2.00038	0.610567	0.610567	0.000435614	N
yqiA	3.15889	1.95312	0.449642	0.449642	0.0143975	N
yrfG	3.59846	1.81556	0.433232	0.433232	0.0188927	N
insA-5	1.68811	1.65629	0.673953	0.673953	6.1222e-05	N
garP	3.98877	1.63768	0.429009	-0.429009	0.02022	N
ECB_01343	3.08741	1.54262	0.594494	-0.594494	0.000671819	N
yrfF	3.35308	1.51097	0.554695	0.554695	0.00179142	N
goaG	1.35946	1.32837	0.604724	-0.604724	0.00051128	N
yqfA	1.36091	1.19961	0.625064	-0.625064	0.000288747	N
ytfF	1.5405	1.10452	0.590636	-0.590636	0.000742942	N
yrbG	1.21909	1.09822	0.690389	0.690389	3.40241e-05	N
ytfB	2.16175	0.908131	0.487284	-0.487284	0.00733926	N
yraN	1.33754	0.740646	0.450538	0.450538	0.0141802	N
ytfG	0.912453	0.426079	0.476377	0.476377	0.00898978	N
caiF	0.769439	0.360604	0.272465	0.272465	0.152732	N
yeiP	50.4599	47.3783	0.911924	0.911924	5.95262e-12	N
pdxB	48.0624	47.2454	0.899593	0.899593	3.23929e-11	N
ybeB	56.2023	47.1285	0.909303	0.909303	8.70431e-12	N
purK	49.6019	47.0423	0.890847	0.890847	9.48305e-11	N
ECB_03412	55.6534	46.9266	0.909096	-0.909096	8.96579e-12	N
yeiU	50.5571	46.8475	0.880537	0.880537	3.01085e-10	N
ppiC	47.4534	46.8392	0.921184	0.921184	1.40508e-12	N
parC	48.6348	46.7895	0.923919	0.923919	8.86768e-13	N
rph	47.3537	46.6423	0.897182	0.897182	4.39763e-11	N
metG	47.5045	46.5985	0.921779	0.921779	1.27313e-12	N
yfgB	48.2592	46.3661	0.898385	0.898385	3.77885e-11	N
rhlB	48.507	46.3457	0.931627	0.931627	2.19627e-13	N
aroG	48.9377	46.272	0.846656	0.846656	7.10424e-09	N
ptsI	51.117	46.1939	0.851781	0.851781	4.63507e-09	N
mreC	48.2528	45.7841	0.91308	0.91308	5.01538e-12	N
mutS	50.7408	45.7322	0.879858	0.879858	3.23668e-10	N
spoT	49.5285	45.6454	0.897336	0.897336	4.31362e-11	N
queA	49.5634	45.5586	0.860704	0.860704	2.11889e-09	N
rpmI	47.4826	45.5251	0.915655	0.915655	3.39418e-12	N
ppa	47.1062	45.4593	0.835966	0.835966	1.65039e-08	N
ybhA	47.3636	45.2815	0.917622	0.917622	2.49775e-12	N
yejK	48.425	45.2518	0.83935	0.83935	1.27222e-08	N
serC	45.5844	45.0477	0.875943	0.875943	4.87185e-10	N
rsmC	45.2182	44.8493	0.909137	0.909137	8.91369e-12	N
ybeA	48.9718	44.7466	0.887724	0.887724	1.36169e-10	N
yebU	48.1258	44.7327	0.862025	0.862025	1.87844e-09	N
serB	48.8874	44.579	0.919647	0.919647	1.80703e-12	N
frdB	54.6845	44.3713	0.870651	-0.870651	8.28747e-10	N
gidA	46.9835	44.3237	0.892188	0.892188	8.09221e-11	N
yeeA	48.3088	44.1725	0.926639	-0.926639	5.51431e-13	N
yqcB	45.6426	44.0589	0.889722	0.889722	1.08163e-10	N
uppP	47.2817	44.0537	0.918941	0.918941	2.02492e-12	N
mepA	47.2575	44.0111	0.885288	0.885288	1.79246e-10	N
bioH	44.4326	43.9801	0.919996	0.919996	1.70744e-12	N
purD	48.6996	43.9603	0.842743	0.842743	9.74186e-09	N
rpmC	44.7701	43.8958	0.874176	0.874176	5.83281e-10	N
pcnB	47.3657	43.5196	0.862475	0.862475	1.80234e-09	N
yeaZ	46.9615	43.0684	0.879635	0.879635	3.31438e-10	N
yhbC	43.7224	43.0521	0.900879	0.900879	2.74331e-11	N
accA	45.6775	42.8693	0.920619	0.920619	1.54227e-12	N
nusG	43.4519	42.8575	0.917075	0.917075	2.72229e-12	N
ycfC	45.0639	42.7624	0.894838	0.894838	5.87673e-11	N
yqgE	46.8601	42.7274	0.928303	0.928303	4.08594e-13	N
ygdL	47.9236	42.5049	0.86071	0.86071	2.11769e-09	N
purC	45.3371	42.3836	0.845804	0.845804	7.61489e-09	N
proS	43.4352	42.2741	0.910566	0.910566	7.25917e-12	N
yqeB	45.9676	42.1745	0.936821	-0.936821	7.79746e-14	N
yfgM	44.8919	42.1026	0.910902	0.910902	6.91327e-12	N
yhdT	47.5763	41.8063	0.920926	0.920926	1.4663e-12	N
yfbW	44.9687	41.7818	0.884206	-0.884206	2.02103e-10	N
endA	48.1392	41.7745	0.856157	0.856157	3.17829e-09	N
gyrA	41.9964	41.3106	0.888864	0.888864	1.1947e-10	N
alr	44.5252	41.2418	0.928841	0.928841	3.70325e-13	N
pyrD	41.9455	41.1433	0.834609	0.834609	1.82886e-08	N
kefA	42.8578	41.1089	0.913836	0.913836	4.47786e-12	N
ygbM	44.9037	41.0181	0.897206	-0.897206	4.3841e-11	N
accD	41.9136	40.9815	0.850488	0.850488	5.17021e-09	N
adk	42.2992	40.861	0.877692	0.877692	4.06544e-10	N
yfeO	44.7696	40.8404	0.863296	-0.863296	1.6708e-09	N
ubiG	41.246	40.8034	0.873043	0.873043	6.53745e-10	N
yifK	42.6224	40.7609	0.901587	0.901587	2.50091e-11	N
yhgF	43.9556	40.6783	0.900317	0.900317	2.95099e-11	N
hsdM	44.673	40.6263	0.865851	0.865851	1.31584e-09	N
melA	45.264	40.5695	0.921053	-0.921053	1.43581e-12	N
fklB	44.7751	40.5038	0.79398	0.79398	2.74377e-07	N
yddH	54.1141	40.4783	0.841217	-0.841217	1.09928e-08	N
yqgF	44.8174	40.249	0.891712	0.891712	8.56283e-11	N
prmA	47.891	40.1731	0.892818	0.892818	7.50531e-11	N
panD	43.0524	40.0774	0.824943	0.824943	3.70517e-08	N
purN	41.5733	39.9708	0.883511	0.883511	2.18179e-10	N
frdC	50.2895	39.9537	0.844435	-0.844435	8.50707e-09	N
yraL	41.733	39.8084	0.881018	0.881018	2.85975e-10	N
panB	41.2556	39.6955	0.911236	0.911236	6.58511e-12	N
pth	39.9681	39.59	0.883886	0.883886	2.09382e-10	N
pldA	42.1736	39.5813	0.90227	0.90227	2.28609e-11	N
pdxH	42.9298	39.5715	0.930847	0.930847	2.54776e-13	N
yegD	41.4008	39.5121	0.869463	0.869463	9.3079e-10	N
exbB	41.1942	39.2044	0.916866	0.916866	2.81275e-12	N
rimK	44.1366	39.1206	0.816195	0.816195	6.77249e-08	N
frdD	49.2036	38.9907	0.831258	-0.831258	2.34787e-08	N
trmH	42.1525	38.9525	0.869431	0.869431	9.33649e-10	N
frdA	49.851	38.7785	0.845154	-0.845154	8.0275e-09	N
eda	39.3185	38.7162	0.844389	0.844389	8.53905e-09	N
ruvC	46.5475	38.6991	0.925636	0.925636	6.58411e-13	N
emrB	44.9318	38.5952	0.858589	0.858589	2.56295e-09	N
ybdG	39.7209	38.4059	0.835535	0.835535	1.70523e-08	N
cdh	42.3462	38.3667	0.890425	0.890425	9.9643e-11	N
nusA	39.8827	38.3247	0.921638	0.921638	1.30322e-12	N
xylA	48.4628	38.2978	0.914687	-0.914687	3.93634e-12	N
yijP	45.0363	38.2909	0.918031	0.918031	2.34114e-12	N
rluC	40.4817	38.2822	0.860891	0.860891	2.08314e-09	N
rnfE	42.8362	38.2283	0.870426	0.870426	8.4724e-10	N
dapD	40.3001	38.1882	0.861222	0.861222	2.02143e-09	N
rpoB	42.6297	38.188	0.822103	0.822103	4.52265e-08	N
yggT	39.8507	38.1711	0.89729	0.89729	4.33836e-11	N
yheT	39.4085	38.152	0.935464	0.935464	1.03052e-13	N
ycfU	40.3488	38.0428	0.817388	0.817388	6.24929e-08	N
yfbG	39.9047	37.9902	0.890331	-0.890331	1.00752e-10	N
gspO	44.6502	37.8705	0.903329	-0.903329	1.98621e-11	N
pyrH	41.8135	37.857	0.922796	0.922796	1.07355e-12	N
glyQ	39.8576	37.8361	0.921488	0.921488	1.33614e-12	N
ptsG	42.8303	37.7904	0.826065	0.826065	3.42131e-08	N
proQ	39.0985	37.5319	0.815467	0.815467	7.11065e-08	N
gapC	55.4552	37.49	0.856244	-0.856244	3.1539e-09	N
htrB	40.7108	37.1789	0.835363	0.835363	1.72771e-08	N
yfjG	37.5442	37.1641	0.889256	0.889256	1.14171e-10	N
yibP	40.6872	36.9756	0.854472	0.854472	3.6804e-09	N
yjaG	38.3485	36.7405	0.907394	0.907394	1.13992e-11	N
yaaA	37.5376	36.644	0.882942	0.882942	2.3222e-10	N
wzzE	40.0095	36.6311	0.907713	0.907713	1.09013e-11	N
yeeN	37.299	36.4701	0.88781	0.88781	1.34827e-10	N
yggV	39.5259	36.4238	0.920867	0.920867	1.4806e-12	N
yciU	37.5511	36.2928	0.887709	0.887709	1.36398e-10	N
mreB	37.2748	36.1179	0.912882	0.912882	5.16531e-12	N
truB	39.8665	36.008	0.870991	0.870991	8.01499e-10	N
yjbN	41.1777	35.884	0.851384	0.851384	4.79395e-09	N
ychF	35.9699	35.7694	0.858192	0.858192	2.65547e-09	N
yecJ	39.5834	35.6638	0.839282	0.839282	1.27897e-08	N
plsX	39.4294	35.5888	0.901473	0.901473	2.5387e-11	N
carB	36.0136	35.5577	0.877949	0.877949	3.95773e-10	N
lysA	36.1713	35.3933	0.902694	0.902694	2.1613e-11	N
rfe	41.0475	35.1647	0.878259	0.878259	3.83148e-10	N
nth	37.5773	35.1543	0.819206	0.819206	5.52277e-08	N
prfC	42.3613	35.1135	0.816676	0.816676	6.5567e-08	N
araD	36.4434	35.0722	0.903574	-0.903574	1.92213e-11	N
codA	37.6448	34.9457	0.853395	0.853395	4.03879e-09	N
glyS	37.4695	34.9018	0.893498	0.893498	6.91558e-11	N
ECB_01994	39.6605	34.8998	0.822304	-0.822304	4.45988e-08	N
dut	37.0363	34.8836	0.910091	0.910091	7.77426e-12	N
yibH	42.2286	34.6982	0.863602	-0.863602	1.62423e-09	N
araH	35.9934	34.676	0.926734	-0.926734	5.42176e-13	N
pitA	38.186	34.6038	0.915898	0.915898	3.26916e-12	N
mviN	40.7437	34.5646	0.83684	0.83684	1.54399e-08	N
gltX	36.8294	34.4237	0.877078	0.877078	4.33332e-10	N
carA	34.7155	34.422	0.886915	0.886915	1.49286e-10	N
folK	38.5448	34.2536	0.831419	0.831419	2.32015e-08	N
proY	40.8371	34.1916	0.792088	0.792088	3.06678e-07	N
queF	38.1174	34.0924	0.790639	0.790639	3.33718e-07	N
recQ	35.2564	33.6269	0.870575	0.870575	8.34944e-10	N
yfbE	38.8864	33.6164	0.879366	-0.879366	3.40998e-10	N
tktA	38.9835	33.5479	0.828391	0.828391	2.89485e-08	N
ugpA	38.8181	33.5436	0.875931	-0.875931	4.87773e-10	N
cysS	33.7507	33.5016	0.829478	0.829478	2.67498e-08	N
fabI	35.8388	33.1973	0.743572	0.743572	3.80176e-06	N
secE	34.9655	32.9719	0.907675	0.907675	1.09589e-11	N
upp	33.3136	32.8639	0.822348	0.822348	4.44615e-08	N
ampG	37.7081	32.7568	0.845773	0.845773	7.63439e-09	N
ydiY	38.6416	32.7274	0.819743	0.819743	5.32341e-08	N
aroK	39.9737	32.647	0.821242	0.821242	4.80126e-08	N
ydfE	35.6419	32.5792	0.883689	-0.883689	2.13956e-10	N
tolB	33.143	32.4401	0.818369	0.818369	5.84725e-08	N
aroA	33.406	32.4021	0.914776	0.914776	3.88335e-12	N
yibI	38.5816	32.3387	0.851131	-0.851131	4.89756e-09	N
ycdB	37.331	32.2107	0.768685	0.768685	1.11345e-06	N
potB	35.7162	32.038	0.872871	0.872871	6.65078e-10	N
ECB_01527	36.846	31.8607	0.893967	-0.893967	6.53409e-11	N
mrdA	36.7648	31.7123	0.809152	0.809152	1.07604e-07	N
sms	35.594	31.7105	0.887845	0.887845	1.3429e-10	N
iadA	33.6228	31.6355	0.836123	0.836123	1.63074e-08	N
yddO	38.0294	31.6289	0.904761	-0.904761	1.6378e-11	N
tolR	33.3777	31.5522	0.856032	0.856032	3.21309e-09	N
yggS	34.4055	31.5488	0.897316	0.897316	4.32448e-11	N
xasA	40.5165	31.3504	0.875516	-0.875516	5.08959e-10	N
dacB	33.1306	31.2638	0.875533	0.875533	5.08089e-10	N
holB	33.6572	31.1326	0.83867	0.83867	1.34113e-08	N
yfeH	32.0879	31.1105	0.877225	0.877225	4.26753e-10	N
glcF	42.6044	31.1098	0.86736	-0.86736	1.14001e-09	N
araA	35.1649	31.069	0.911967	-0.911967	5.91559e-12	N
tolQ	32.4175	31.0673	0.858405	0.858405	2.6054e-09	N
trmB	34.361	30.7977	0.831685	0.831685	2.27495e-08	N
pyrC	30.7192	30.49	0.873364	0.873364	6.33023e-10	N
exbD	33.8215	30.4795	0.874082	0.874082	5.88837e-10	N
ynfI	33.2437	30.1676	0.912319	0.912319	5.61579e-12	N
ppiD	35.9902	30.0992	0.73564	0.73564	5.44494e-06	N
yheS	31.6774	30.0504	0.872136	0.872136	7.15667e-10	N
efp	30.1819	29.9587	0.83166	0.83166	2.27908e-08	N
ygiQ	38.6391	29.8811	0.837127	0.837127	1.51037e-08	N
dnaX	32.9959	29.7467	0.899605	0.899605	3.23451e-11	N
ppc	31.6972	29.7067	0.887082	0.887082	1.46485e-10	N
holD	33.6186	29.6999	0.814318	0.814318	7.67619e-08	N
rnhA	30.1679	29.5987	0.853191	0.853191	4.1099e-09	N
yfiC	33.5808	29.5325	0.81839	0.81839	5.83877e-08	N
waaA	31.5975	29.3672	0.853943	0.853943	3.85257e-09	N
yceA	36.5805	29.3137	0.819081	0.819081	5.5702e-08	N
araB	30.905	29.2625	0.90132	-0.90132	2.58985e-11	N
yejM	31.6529	29.1444	0.856431	0.856431	3.10276e-09	N
ycdW	32.5095	28.9609	0.855398	0.855398	3.39617e-09	N
rbfA	32.9402	28.9571	0.834223	0.834223	1.88279e-08	N
hsdS	31.5593	28.9142	0.824044	0.824044	3.94816e-08	N
wzy	31.7591	28.9099	0.786073	0.786073	4.33664e-07	N
yjfF	29.7898	28.7199	0.919122	-0.919122	1.96681e-12	N
wzzB	31.8914	28.7152	0.755261	0.755261	2.18561e-06	N
feaB	35.7622	28.6075	0.81091	-0.81091	9.60305e-08	N
tolA	29.7567	28.3724	0.867109	0.867109	1.1677e-09	N
uraA	30.2798	28.3297	0.763173	0.763173	1.47653e-06	N
lolD	34.2148	28.2952	0.757845	0.757845	1.92599e-06	N
mdoH	32.2542	28.2422	0.733989	0.733989	5.85846e-06	N
hemB	29.7054	28.2178	0.759721	0.759721	1.75528e-06	N
yidA	29.2652	28.1119	0.864282	0.864282	1.52453e-09	N
topB	29.9525	28.0105	0.818568	0.818568	5.76848e-08	N
yhjY	35.4759	27.9586	0.785788	-0.785788	4.40716e-07	N
aspS	29.5664	27.7933	0.901224	0.901224	2.62263e-11	N
recO	29.7616	27.6899	0.832337	0.832337	2.16761e-08	N
murI	30.1865	27.6812	0.833432	0.833432	1.99787e-08	N
cmk	31.5755	27.6012	0.821626	0.821626	4.67501e-08	N
era	29.5612	27.356	0.825904	0.825904	3.46068e-08	N
uup	29.4806	27.2402	0.853922	0.853922	3.85948e-09	N
aceE	28.246	27.1957	0.851953	0.851953	4.56809e-09	N
yqcC	29.2829	27.0497	0.854277	0.854277	3.74322e-09	N
ECB_02828	28.9209	27.0347	0.850351	0.850351	5.23012e-09	N
ybgF	30.2197	26.9243	0.822326	0.822326	4.45293e-08	N
rlpB	33.576	26.8771	0.725508	0.725508	8.4627e-06	N
wecC	29.5755	26.8558	0.868814	0.868814	9.91224e-10	N
infB	30.3542	26.7428	0.847004	0.847004	6.90441e-09	N
yajO	40.2063	26.7133	0.780862	-0.780862	5.80403e-07	N
rpoC	28.7098	26.64	0.777196	0.777196	7.09165e-07	N
purA	31.1103	26.5655	0.720184	0.720184	1.05886e-05	N
ycdX	29.899	26.5469	0.789817	0.789817	3.50005e-07	N
fmt	26.8366	26.4429	0.826157	0.826157	3.39891e-08	N
acnA	36.6684	26.3371	0.744085	-0.744085	3.7127e-06	N
potD	27.9971	26.2646	0.834402	0.834402	1.85768e-08	N
aroC	28.7922	26.2636	0.838973	0.838973	1.31002e-08	N
pfs	28.9261	26.1809	0.753716	0.753716	2.35566e-06	N
rnt	28.1328	26.1732	0.821572	0.821572	4.69276e-08	N
yhcH	36.6692	26.1632	0.838485	-0.838485	1.36052e-08	N
ydhD	27.4424	26.0157	0.730422	0.730422	6.84978e-06	N
rlmL	30.2924	25.9161	0.780348	0.780348	5.97077e-07	N
folE	31.7821	25.9145	0.705723	0.705723	1.89912e-05	N
wecB	28.6193	25.8468	0.803901	0.803901	1.50131e-07	N
ydfH	27.5476	25.7789	0.811265	0.811265	9.38321e-08	N
yjhS	33.3714	25.7656	0.879431	-0.879431	3.38666e-10	N
pykF	28.4434	25.7321	0.832025	0.832025	2.21849e-08	N
dsbA	26.4846	25.722	0.828929	0.828929	2.78404e-08	N
sspB	26.8103	25.7065	0.803228	0.803228	1.5656e-07	N
yghK	28.7926	25.6154	0.87525	-0.87525	5.22997e-10	N
ycjZ	31.2488	25.5185	0.821915	-0.821915	4.58218e-08	N
rnfC	26.9469	25.4641	0.810119	0.810119	1.01088e-07	N
yieH	27.8909	25.4639	0.784954	0.784954	4.61989e-07	N
atpH	28.0815	25.4212	0.778375	0.778375	6.65165e-07	N
ybaB	28.6439	25.4043	0.864563	0.864563	1.48511e-09	N
sbcD	27.4157	25.3865	0.866053	0.866053	1.29092e-09	N
ubiX	27.8871	25.3015	0.847788	0.847788	6.47353e-09	N
ycdY	31.6774	25.2723	0.732934	0.732934	6.13723e-06	N
yecM	26.0808	25.2172	0.779229	0.779229	6.34877e-07	N
xylB	33.2105	25.0228	0.869321	-0.869321	9.43696e-10	N
pal	31.1685	25.0108	0.741869	0.741869	4.11087e-06	N
ribH	29.1922	24.9267	0.843708	0.843708	9.01903e-09	N
ygjO	27.7695	24.9121	0.784412	0.784412	4.76288e-07	N
yadT	25.6555	24.865	0.864102	0.864102	1.55034e-09	N
emrA	28.6261	24.8293	0.784067	0.784067	4.85602e-07	N
ybgC	26.437	24.7429	0.829339	0.829339	2.70228e-08	N
cydC	26.6705	24.5833	0.883338	0.883338	2.2236e-10	N
thyA	27.2142	24.476	0.857896	0.857896	2.72608e-09	N
fepG	25.8363	24.4712	0.891342	0.891342	8.94559e-11	N
ansP	32.9413	24.4344	0.797437	0.797437	2.23207e-07	N
wbbC	28.5679	24.3048	0.733015	0.733015	6.1154e-06	N
ygaZ	27.8563	24.2884	0.837872	0.837872	1.42643e-08	N
lgt	26.8571	24.149	0.856132	0.856132	3.18516e-09	N
recG	27.2603	24.015	0.859057	0.859057	2.45803e-09	N
lpxD	25.3536	23.9773	0.886451	0.886451	1.57323e-10	N
eco	29.8424	23.8129	0.826624	-0.826624	3.28741e-08	N
ydhL	30.4852	23.7481	0.845118	-0.845118	8.05119e-09	N
yeiB	27.7566	23.7343	0.731387	0.731387	6.56759e-06	N
yojI	31.196	23.718	0.762283	0.762283	1.54426e-06	N
znuC	29.1876	23.6956	0.805636	0.805636	1.3463e-07	N
ycbZ	31.4054	23.6848	0.75468	0.75468	2.24827e-06	N
tatC	23.9629	23.5506	0.836293	0.836293	1.60979e-08	N
emrR	27.5445	23.4922	0.807017	0.807017	1.23352e-07	N
ygbJ	26.7934	23.3262	0.833017	-0.833017	2.06075e-08	N
tmk	25.1663	23.3123	0.85927	0.85927	2.41154e-09	N
mltE	24.2838	23.2526	0.873365	0.873365	6.32963e-10	N
atoS	35.499	23.2416	0.774721	-0.774721	8.10188e-07	N
gyrB	26.9755	23.1732	0.863427	0.863427	1.6507e-09	N
atpE	26.1806	23.149	0.825541	0.825541	3.55144e-08	N
yfiO	25.7015	23.0792	0.724281	0.724281	8.9152e-06	N
aat	25.8856	23.069	0.865021	0.865021	1.42273e-09	N
ribF	29.6072	22.9203	0.734691	0.734691	5.67913e-06	N
ksgA	23.8313	22.8425	0.843754	0.843754	8.98552e-09	N
nadC	23.9621	22.7152	0.790168	0.790168	3.42965e-07	N
kdsA	24.3532	22.7004	0.785465	0.785465	4.48841e-07	N
yniA	45.407	22.6467	0.744009	-0.744009	3.72574e-06	N
ompF	26.2215	22.2814	0.867506	0.867506	1.12425e-09	N
frr	22.8773	22.2804	0.749055	0.749055	2.94322e-06	N
cysM	22.7738	22.2724	0.892189	0.892189	8.09119e-11	N
dipZ	23.9752	22.2174	0.856206	0.856206	3.1646e-09	N
radC	24.9212	22.1922	0.778641	0.778641	6.55597e-07	N
yeaH	25.7855	22.1596	0.863048	-0.863048	1.70969e-09	N
folD	25.2147	22.1214	0.878672	0.878672	3.66921e-10	N
map	22.9985	22.0405	0.716467	0.716467	1.23455e-05	N
pyrG	27.9105	22.0373	0.791699	0.791699	3.13732e-07	N
yohC	34.0146	22.0297	0.855827	-0.855827	3.27137e-09	N
yebC	24.9253	21.973	0.878352	0.878352	3.79451e-10	N
thrS	28.6285	21.9668	0.764795	0.764795	1.35989e-06	N
recR	24.5875	21.9645	0.862815	0.862815	1.74685e-09	N
ycdN	24.567	21.8588	0.714695	0.714695	1.32722e-05	N
tdcC	23.8145	21.8361	0.862174	-0.862174	1.85298e-09	N
kduI	24.4918	21.6989	0.84881	-0.84881	5.94855e-09	N
sgcA	22.3908	21.6748	0.819495	-0.819495	5.4148e-08	N
yihE	25.5991	21.6628	0.781975	0.781975	5.45739e-07	N
ipk	23.1175	21.642	0.837424	0.837424	1.47641e-08	N
yhiW	27.064	21.4187	0.766137	-0.766137	1.2698e-06	N
rseC	21.7993	21.3596	0.901993	0.901993	2.37122e-11	N
wbbB	24.2323	21.3526	0.753566	0.753566	2.37274e-06	N
fabH	24.7967	21.2667	0.873278	0.873278	6.38518e-10	N
glyA	24.5279	21.2207	0.659385	0.659385	0.000100043	N
ydiL	24.2218	21.2149	0.876482	-0.876482	4.60895e-10	N
yohI	23.3392	21.1126	0.769254	0.769254	1.08103e-06	N
damX	27.2794	21.1008	0.782035	0.782035	5.43916e-07	N
xdhC	23.3851	20.9886	0.864448	-0.864448	1.50119e-09	N
celB	24.4927	20.94	0.782925	-0.782925	5.17637e-07	N
ycfH	22.7699	20.8321	0.86178	0.86178	1.92107e-09	N
kdsB	22.4707	20.757	0.689742	0.689742	3.48442e-05	N
ybeL	40.4374	20.725	0.751549	-0.751549	2.61415e-06	N
flhD	26.0003	20.7131	0.696955	0.696955	2.66222e-05	N
slmA	24.3869	20.6548	0.821378	0.821378	4.75616e-08	N
yhcN	29.2157	20.5457	0.80094	-0.80094	1.80355e-07	N
mdoB	21.3136	20.4763	0.863386	0.863386	1.65705e-09	N
shiA	22.0691	20.4471	0.778432	0.778432	6.63105e-07	N
glnB	22.5271	20.3543	0.750138	0.750138	2.79597e-06	N
nanK	29.1768	20.334	0.773856	-0.773856	8.48447e-07	N
nrdG	23.6509	20.328	0.844875	-0.844875	8.21038e-09	N
yiaD	27.0737	20.3159	0.860525	0.860525	2.15345e-09	N
folB	22.467	20.2619	0.869119	0.869119	9.6243e-10	N
ycdO	27.7676	20.1944	0.697533	0.697533	2.60448e-05	N
speB	21.8312	20.176	0.765534	0.765534	1.30961e-06	N
proB	24.8348	20.0057	0.788872	0.788872	3.69613e-07	N
ybiN	22.2501	20.002	0.808953	0.808953	1.08986e-07	N
ECB_02821	20.9609	19.9442	0.781733	0.781733	5.53097e-07	N
pdxA	24.2554	19.8569	0.730349	0.730349	6.87146e-06	N
mdoG	21.0507	19.8444	0.736022	0.736022	5.35314e-06	N
tgt	20.8416	19.7848	0.876923	0.876923	4.40333e-10	N
insF-4	22.5048	19.7774	0.834743	-0.834743	1.81048e-08	N
yhdH	27.3983	19.7771	0.796666	-0.796666	2.33801e-07	N
yfcA	25.059	19.7541	0.800308	0.800308	1.87485e-07	N
sspA	20.2136	19.7475	0.728741	0.728741	7.36715e-06	N
yajG	20.9415	19.71	0.850959	0.850959	4.96903e-09	N
ECB_03709	24.5546	19.595	0.792154	0.792154	3.05492e-07	N
yggG	32.2101	19.563	0.72036	-0.72036	1.05113e-05	N
wbbD	23.4682	19.5443	0.688331	0.688331	3.66956e-05	N
yfeY	21.7033	19.4368	0.698542	0.698542	2.50648e-05	N
pntA	21.39	19.4215	0.853266	0.853266	4.08365e-09	N
nupC	21.056	19.3492	0.839174	0.839174	1.28982e-08	N
yddG	23.9372	19.3448	0.756755	0.756755	2.03193e-06	N
tdcG	20.9371	19.3428	0.880808	-0.880808	2.92481e-10	N
tdcF	19.9	19.211	0.878679	-0.878679	3.66633e-10	N
yoaD	24.8816	19.1859	0.876904	-0.876904	4.41222e-10	N
pabB	22.6548	19.0273	0.745761	0.745761	3.43505e-06	N
yjiJ	20.4674	18.8484	0.868659	-0.868659	1.00625e-09	N
dfp	20.0713	18.8173	0.847376	0.847376	6.69695e-09	N
mltC	19.9102	18.7293	0.846854	0.846854	6.99005e-09	N
fabZ	21.1665	18.6973	0.85248	0.85248	4.36744e-09	N
fecD	22.4885	18.6452	0.651603	0.651603	0.000128687	N
pdxY	22.0236	18.6364	0.77726	0.77726	7.06696e-07	N
yajR	22.4065	18.5967	0.752997	0.752997	2.43874e-06	N
flhC	24.9341	18.595	0.666669	0.666669	7.85202e-05	N
yhbE	19.3834	18.5014	0.823354	0.823354	4.14416e-08	N
ispH	21.767	18.491	0.80302	0.80302	1.58597e-07	N
yaiY	22.5773	18.4295	0.812864	-0.812864	8.45032e-08	N
yfbH	20.0317	18.4201	0.82777	-0.82777	3.02753e-08	N
fabD	23.0956	18.3666	0.800916	0.800916	1.80622e-07	N
yhbY	21.1492	18.3147	0.788722	0.788722	3.72813e-07	N
arcA	24.4914	18.2766	0.750474	-0.750474	2.75165e-06	N
ptr	21.0191	18.2413	0.814505	0.814505	7.58132e-08	N
ycjY	22.5146	18.2217	0.821546	-0.821546	4.70125e-08	N
bglX	20.6163	18.2153	0.858399	0.858399	2.60683e-09	N
osmE	32.5365	18.0862	0.739414	-0.739414	4.59681e-06	N
xdhA	19.2127	18.0265	0.867162	-0.867162	1.16176e-09	N
yebY	21.4862	18.0143	0.775501	0.775501	7.77041e-07	N
waaO	18.5747	17.9433	0.807887	0.807887	1.167e-07	N
ppiB	20.8009	17.9345	0.685217	0.685217	4.10964e-05	N
aceF	19.5128	17.7943	0.798396	0.798396	2.10639e-07	N
yfjD	21.3358	17.7779	0.774918	0.774918	8.01703e-07	N
coaD	19.6839	17.7344	0.828456	0.828456	2.88109e-08	N
mrdB	22.3005	17.7173	0.823123	0.823123	4.21199e-08	N
pheS	22.028	17.6484	0.773857	0.773857	8.48403e-07	N
nudG	21.1301	17.6389	0.845604	0.845604	7.7398e-09	N
potC	24.7329	17.5991	0.829912	0.829912	2.59159e-08	N
arnT	20.018	17.5772	0.86161	-0.86161	1.95105e-09	N
hemE	22.4268	17.5524	0.708402	0.708402	1.70874e-05	N
pheA	22.6506	17.5384	0.766635	0.766635	1.23776e-06	N
hepA	22.5277	17.5355	0.753635	0.753635	2.36484e-06	N
yecP	19.633	17.3691	0.784073	0.784073	4.85438e-07	N
yfeX	18.5945	17.3282	0.859162	0.859162	2.43491e-09	N
ECB_00737	18.4556	17.3233	0.749095	0.749095	2.93767e-06	N
prc	18.8621	17.2715	0.713621	0.713621	1.38636e-05	N
fabF	24.6968	17.239	0.839862	0.839862	1.22245e-08	N
ugpQ	23.8657	17.1921	0.75826	-0.75826	1.88698e-06	N
aroB	24.8696	17.1702	0.689119	0.689119	3.56516e-05	N
pntB	18.8602	17.1301	0.850058	0.850058	5.35989e-09	N
mltD	19.4003	17.124	0.836463	0.836463	1.58906e-08	N
dapE	24.3241	17.0854	0.721292	0.721292	1.01105e-05	N
atpA	20.7495	17.0689	0.762157	0.762157	1.5541e-06	N
fecC	20.4935	17.0548	0.635807	0.635807	0.000210061	N
yacG	18.4788	17.0294	0.841165	0.841165	1.1038e-08	N
fkpA	21.0215	16.9871	0.645477	0.645477	0.000156127	N
ftsK	20.5738	16.9405	0.844629	0.844629	8.3754e-09	N
ygdR	27.1997	16.9378	0.675759	-0.675759	5.74965e-05	N
stpA	18.8028	16.9377	0.857989	0.857989	2.70365e-09	N
gcvT	17.8054	16.8803	0.789897	0.789897	3.48386e-07	N
alkA	21.5004	16.7655	0.839743	-0.839743	1.23386e-08	N
rumB	20.0839	16.7367	0.70095	0.70095	2.28578e-05	N
sgcC	18.7301	16.7226	0.840313	-0.840313	1.18018e-08	N
atpB	20.5051	16.6818	0.816377	0.816377	6.69002e-08	N
yfcM	23.3069	16.6718	0.720617	0.720617	1.03994e-05	N
vioB	21.5431	16.6478	0.691997	0.691997	3.20592e-05	N
acpP	20.0379	16.6084	0.674772	0.674772	5.9507e-05	N
ybiS	19.2102	16.5524	0.803044	0.803044	1.58361e-07	N
yjeQ	18.9972	16.4857	0.805927	0.805927	1.32182e-07	N
sirA	20.1481	16.4776	0.737985	0.737985	4.90271e-06	N
ispG	22.1994	16.4763	0.814125	0.814125	7.77488e-08	N
rarD	17.843	16.4062	0.815722	0.815722	6.99044e-08	N
mioC	16.9517	16.3919	0.827545	0.827545	3.07697e-08	N
nfsA	22.0685	16.318	0.690325	0.690325	3.41047e-05	N
ygjD	17.1326	16.3147	0.813604	0.813604	8.04774e-08	N
ydcP	17.9435	16.2954	0.770973	0.770973	9.88111e-07	N
ECB_02832	17.5358	16.2184	0.813889	0.813889	7.89755e-08	N
rffT	17.4904	16.1894	0.850895	0.850895	4.99609e-09	N
eno	17.1565	16.1042	0.807408	0.807408	1.20318e-07	N
nlpB	19.3409	16.0841	0.722421	0.722421	9.64322e-06	N
codB	19.0065	16.0685	0.83698	0.83698	1.52752e-08	N
ygbK	18.5634	15.9477	0.74878	-0.74878	2.98177e-06	N
ssuB	16.502	15.9331	0.872442	-0.872442	6.94216e-10	N
ydiP	17.3267	15.892	0.878533	-0.878533	3.72288e-10	N
yfiP	18.6173	15.8811	0.759704	0.759704	1.75675e-06	N
ascB	19.6231	15.875	0.801446	-0.801446	1.74827e-07	N
ECB_02815	19.4837	15.8514	0.693207	0.693207	3.06477e-05	N
mreD	17.5573	15.8302	0.735649	0.735649	5.44265e-06	N
ECB_02816	22.5583	15.8239	0.825131	0.825131	3.65625e-08	N
fepD	16.4632	15.7381	0.844416	0.844416	8.52027e-09	N
ycgG	23.0194	15.7308	0.803729	-0.803729	1.5175e-07	N
manA	18.5462	15.6636	0.79562	0.79562	2.48908e-07	N
yidF	19.3079	15.6495	0.766	-0.766	1.27874e-06	N
ygfB	20.5905	15.5923	0.808726	0.808726	1.10588e-07	N
aes	25.2317	15.5348	0.759482	-0.759482	1.77623e-06	N
xthA	18.32	15.5169	0.727859	0.727859	7.65251e-06	N
gppA	16.0824	15.4679	0.820341	0.820341	5.10905e-08	N
glpG	22.3737	15.4341	0.673742	0.673742	6.16692e-05	N
glxK	16.2891	15.4137	0.856692	-0.856692	3.03227e-09	N
yccS	18.7691	15.3197	0.712847	0.712847	1.4304e-05	N
obgE	16.4729	15.3024	0.7859	0.7859	4.37942e-07	N
ygbL	17.2467	15.3009	0.822446	-0.822446	4.41595e-08	N
yhiN	16.8736	15.1809	0.743398	0.743398	3.83223e-06	N
yfbF	21.8521	15.1732	0.820539	-0.820539	5.04013e-08	N
rffH	17.5314	15.1672	0.788321	0.788321	3.81481e-07	N
yajF	30.6444	15.0677	0.779443	-0.779443	6.27482e-07	N
gcvH	16.8204	15.0633	0.799941	0.799941	1.91745e-07	N
csdA	18.3295	14.9744	0.767622	0.767622	1.17645e-06	N
sdaB	18.4353	14.9602	0.739368	0.739368	4.60633e-06	N
ynaF	23.0973	14.9485	0.658967	-0.658967	0.000101423	N
ybbF	15.7188	14.8497	0.763655	0.763655	1.44092e-06	N
vioA	19.4774	14.8421	0.646797	0.646797	0.000149812	N
atpD	17.4191	14.8386	0.7471	0.7471	3.22689e-06	N
glpB	15.6135	14.8002	0.783721	-0.783721	4.95115e-07	N
wbbA	19.2357	14.7827	0.671836	0.671836	6.58595e-05	N
engA	15.2577	14.7773	0.8597	0.8597	2.32016e-09	N
yoaC	24.5838	14.7512	0.791933	-0.791933	3.09469e-07	N
yjjX	16.2007	14.7011	0.817462	0.817462	6.21816e-08	N
yfcL	24.1261	14.6102	0.681939	0.681939	4.62333e-05	N
yciA	15.159	14.596	0.814262	0.814262	7.70456e-08	N
yqaB	20.1602	14.5923	0.755372	0.755372	2.17382e-06	N
solA	17.631	14.5282	0.707265	0.707265	1.78733e-05	N
yciH	15.0929	14.525	0.807232	0.807232	1.21676e-07	N
yceG	15.5349	14.5223	0.769495	0.769495	1.06754e-06	N
rnfB	15.4977	14.5044	0.723447	0.723447	9.23521e-06	N
tilS	16.0912	14.4785	0.757744	0.757744	1.93562e-06	N
gatR	14.645	14.4643	0.737688	0.737688	4.96848e-06	N
yncD	23.6142	14.403	0.670805	0.670805	6.82291e-05	N
glgS	26.033	14.3749	0.671347	-0.671347	6.69738e-05	N
recB	16.4035	14.2251	0.766511	0.766511	1.24569e-06	N
agaE	18.9541	14.1415	0.764703	-0.764703	1.36629e-06	N
yjgQ	14.6237	14.0419	0.808187	0.808187	1.14479e-07	N
dam	16.8648	14.0253	0.743995	0.743995	3.72823e-06	N
rffG	16.2992	14.0033	0.760382	0.760382	1.6985e-06	N
ECB_03545	18.0036	13.9229	0.815808	-0.815808	6.9502e-08	N
sgcE	15.1257	13.9061	0.793725	-0.793725	2.78539e-07	N
yghJ	14.2154	13.8818	0.835313	0.835313	1.73425e-08	N
ECB_02838	20.7912	13.8548	0.667568	0.667568	7.61732e-05	N
yjbC	14.2266	13.7128	0.796751	0.796751	2.32619e-07	N
ydiD	27.368	13.707	0.782079	-0.782079	5.42596e-07	N
glcB	21.1146	13.7013	0.79001	-0.79001	3.46102e-07	N
yphB	17.9573	13.6474	0.818565	-0.818565	5.76982e-08	N
ECB_02837	17.3628	13.606	0.718231	0.718231	1.14814e-05	N
bolA	37.1783	13.5573	0.739074	-0.739074	4.66784e-06	N
rcsC	14.6004	13.5419	0.810287	0.810287	9.99899e-08	N
rrmB	15.0276	13.5331	0.788999	0.788999	3.66912e-07	N
yhiR	14.4865	13.4758	0.815157	0.815157	7.25947e-08	N
tadA	14.7471	13.4561	0.764351	0.764351	1.39094e-06	N
yjjY	17.5749	13.4429	0.721235	-0.721235	1.01346e-05	N
xdhB	16.0184	13.3607	0.798167	-0.798167	2.13581e-07	N
yggW	15.2559	13.3533	0.715588	0.715588	1.27976e-05	N
edd	14.2853	13.314	0.845587	0.845587	7.75088e-09	N
pphA	19.8371	13.2501	0.731185	-0.731185	6.62576e-06	N
yjeT	13.8636	13.2486	0.787653	0.787653	3.96366e-07	N
tonB	13.4625	13.2394	0.822545	0.822545	4.38547e-08	N
rstB	13.6734	13.1615	0.810759	0.810759	9.69749e-08	N
yhbO	15.4439	13.1412	0.871344	-0.871344	7.74106e-10	N
ycaR	13.9253	13.0956	0.716108	0.716108	1.25286e-05	N
yeaK	14.5403	13.0889	0.848008	0.848008	6.35684e-09	N
yejO	20.9119	13.0824	0.744801	-0.744801	3.59169e-06	N
thrC	14.698	13.0598	0.788263	0.788263	3.82765e-07	N
mukB	22.4576	13.0073	0.734679	0.734679	5.68225e-06	N
gnd	14.7859	12.9907	0.72285	0.72285	9.47062e-06	N
ECB_02812	15.4787	12.9554	0.803359	-0.803359	1.55287e-07	N
rnfA	13.9472	12.9452	0.702925	0.702925	2.11797e-05	N
glmU	18.3198	12.9299	0.752902	0.752902	2.44994e-06	N
yddA	16.7388	12.9101	0.776673	0.776673	7.29508e-07	N
rnc	16.431	12.8897	0.683371	0.683371	4.39222e-05	N
yibQ	13.3163	12.8143	0.813994	0.813994	7.84289e-08	N
ECB_00726	14.7256	12.808	0.787657	0.787657	3.96282e-07	N
hflB	14.2955	12.7645	0.747934	0.747934	3.10295e-06	N
ECB_02820	13.9458	12.7076	0.754477	0.754477	2.27048e-06	N
ykgF	16.5669	12.674	0.761016	-0.761016	1.64557e-06	N
yaiI	13.6344	12.6548	0.713531	0.713531	1.39142e-05	N
trxB	13.4478	12.6525	0.719815	0.719815	1.07524e-05	N
ftsN	16.3087	12.5752	0.699482	0.699482	2.41818e-05	N
yeiR	16.8832	12.5582	0.583849	0.583849	0.000884147	N
agaA	13.4711	12.5512	0.827698	-0.827698	3.04334e-08	N
ybjN	14.3691	12.5314	0.745169	0.745169	3.53098e-06	N
dnaE	13.9338	12.4772	0.763979	0.763979	1.41751e-06	N
glcG	14.0314	12.472	0.763303	-0.763303	1.46687e-06	N
agaW	16.9057	12.4302	0.744198	-0.744198	3.69334e-06	N
metH	16.5793	12.4097	0.677778	0.677778	5.35741e-05	N
ydhT	18.147	12.3735	0.745607	-0.745607	3.45982e-06	N
ydcL	19.2466	12.3564	0.659936	-0.659936	9.82492e-05	N
ligA	13.6577	12.3406	0.765862	0.765862	1.28785e-06	N
wecD	13.8503	12.3314	0.760205	0.760205	1.71356e-06	N
yraM	13.2008	12.3221	0.837147	0.837147	1.50812e-08	N
ycbB	15.7173	12.2966	0.74227	-0.74227	4.03613e-06	N
yfjF	12.4744	12.2665	0.83852	0.83852	1.35688e-08	N
yggU	15.6452	12.2514	0.685831	0.685831	4.01936e-05	N
ECB_02833	12.9343	12.2203	0.799303	0.799303	1.99349e-07	N
tatB	14.861	12.2052	0.784739	0.784739	4.67603e-07	N
yajQ	16.0218	12.1252	0.758228	0.758228	1.88993e-06	N
yccK	13.2653	12.0256	0.771458	0.771458	9.6325e-07	N
rfbB	13.587	12.0106	0.810595	0.810595	9.80138e-08	N
yeeY	13.0437	11.9976	0.840331	-0.840331	1.17846e-08	N
rrmA	13.7916	11.989	0.714345	0.714345	1.34623e-05	N
ygaF	14.5217	11.9875	0.745176	-0.745176	3.52974e-06	N
ybaK	12.5238	11.9826	0.823453	0.823453	4.11559e-08	N
ycgB	29.5464	11.9438	0.673179	-0.673179	6.28821e-05	N
ffh	13.3566	11.943	0.819543	0.819543	5.39704e-08	N
rfbA	14.2039	11.8844	0.7062	0.7062	1.86387e-05	N
glpA	12.5258	11.8632	0.778543	-0.778543	6.59097e-07	N
rnhB	12.5311	11.7161	0.784105	0.784105	4.84567e-07	N
dppA	13.7784	11.6136	0.750936	-0.750936	2.6918e-06	N
atpC	15.4108	11.6	0.71207	0.71207	1.4759e-05	N
fkpB	13.9361	11.5866	0.751929	0.751929	2.56709e-06	N
talC	16.5817	11.509	0.76797	-0.76797	1.15544e-06	N
yecO	13.0946	11.4554	0.690518	0.690518	3.38623e-05	N
ECB_02836	12.6738	11.4243	0.742735	0.742735	3.95099e-06	N
nanR	14.391	11.4176	0.7954	0.7954	2.52197e-07	N
yaeH	19.1272	11.3655	0.592462	-0.592462	0.000708495	N
yhcM	12.0967	11.3537	0.805488	0.805488	1.35894e-07	N
ybiL	13.9867	11.3392	0.784223	0.784223	4.81378e-07	N
ycfP	22.8704	11.227	0.643844	-0.643844	0.000164269	N
ygaE	12.454	11.2197	0.804726	-0.804726	1.42567e-07	N
hpaB	12.9976	11.178	0.765734	-0.765734	1.29629e-06	N
rfaH	14.9	11.1436	0.664949	0.664949	8.31911e-05	N
ybjE	14.4573	11.1143	0.728435	0.728435	7.4653e-06	N
yhgI	12.3166	11.1087	0.799239	0.799239	2.00131e-07	N
dsdX	15.1659	11.0706	0.842278	-0.842278	1.01081e-08	N
hrpA	13.916	11.0564	0.722989	0.722989	9.41541e-06	N
sgcQ	12.5396	11.0273	0.74533	-0.74533	3.5046e-06	N
ptsA	14.7702	11.0254	0.772536	-0.772536	9.10033e-07	N
rhaR	13.2392	10.9952	0.80103	-0.80103	1.79359e-07	N
yecI	15.6731	10.9789	0.721957	-0.721957	9.8325e-06	N
glpC	11.44	10.9578	0.758112	-0.758112	1.9008e-06	N
acpD	11.2188	10.9392	0.739912	0.739912	4.49427e-06	N
yfcN	11.7581	10.888	0.758607	0.758607	1.85494e-06	N
yhbJ	12.4753	10.8815	0.791423	0.791423	3.18833e-07	N
ybjS	16.1233	10.8605	0.617098	0.617098	0.000362857	N
wecG	12.0433	10.8228	0.749253	0.749253	2.91576e-06	N
nadE	12.1329	10.7989	0.764662	0.764662	1.36914e-06	N
alsK	13.0675	10.7974	0.837759	-0.837759	1.43893e-08	N
ntpA	12.5505	10.7809	0.795597	0.795597	2.49248e-07	N
ycfW	15.9658	10.7405	0.623219	0.623219	0.000304601	N
rstA	13.3295	10.7074	0.690007	0.690007	3.45067e-05	N
yqhA	11.9357	10.6704	0.739112	0.739112	4.65989e-06	N
yibK	13.7622	10.6658	0.740727	0.740727	4.33088e-06	N
ECB_02831	11.899	10.6617	0.785574	0.785574	4.46103e-07	N
ycbJ	14.6546	10.6559	0.763895	-0.763895	1.42353e-06	N
rlpA	15.0416	10.6514	0.795451	0.795451	2.5142e-07	N
dinD	13.8032	10.5083	0.773833	-0.773833	8.49507e-07	N
fepC	11.6271	10.4499	0.795668	0.795668	2.48192e-07	N
mcrB	12.4328	10.4458	0.672751	0.672751	6.38169e-05	N
cybB	14.3725	10.4099	0.648693	0.648693	0.000141138	N
lpxB	12.0627	10.4	0.766788	0.766788	1.22811e-06	N
mrcB	12.5009	10.3983	0.790165	0.790165	3.43022e-07	N
parE	13.5669	10.3666	0.681776	0.681776	4.65034e-05	N
rho	12.9484	10.3423	0.726645	0.726645	8.06161e-06	N
fldB	13.2641	10.3353	0.586078	0.586078	0.000835391	N
ptsP	11.824	10.3141	0.797882	0.797882	2.17296e-07	N
ECB_02814	14.6994	10.3122	0.621139	0.621139	0.000323401	N
ybiO	14.9373	10.2792	0.78981	-0.78981	3.50128e-07	N
yigN	17.4516	10.2543	0.721481	-0.721481	1.00306e-05	N
psd	13.2573	10.1354	0.76784	0.76784	1.16323e-06	N
coaA	12.1558	10.1233	0.757395	0.757395	1.96907e-06	N
ribA	18.3504	10.1162	0.515008	0.515008	0.00425239	N
trxA	15.8688	10.098	0.732564	0.732564	6.23776e-06	N
recJ	18.6273	10.0798	0.652707	0.652707	0.000124224	N
agaZ	16.4968	10.0728	0.703137	-0.703137	2.10063e-05	N
agaV	19.3097	9.9686	0.669224	-0.669224	7.20111e-05	N
panC	11.4197	9.93354	0.674558	0.674558	5.99498e-05	N
fbaA	14.9141	9.92122	0.632661	0.632661	0.000230859	N
holA	11.2657	9.87083	0.749266	0.749266	2.91397e-06	N
yniC	10.1138	9.84921	0.805631	0.805631	1.34677e-07	N
ECB_01523	17.6232	9.8232	0.750276	-0.750276	2.77777e-06	N
waaC	10.1175	9.80672	0.821242	0.821242	4.8011e-08	N
atpF	13.6166	9.78906	0.724607	0.724607	8.79286e-06	N
yccT	11.581	9.75401	0.740999	-0.740999	4.27753e-06	N
yfaX	13.5492	9.62991	0.703617	-0.703617	2.06181e-05	N
yihG	12.7572	9.59579	0.64216	0.64216	0.000173057	N
yfcD	11.4112	9.58012	0.754073	0.754073	2.31527e-06	N
lpxC	14.0216	9.57705	0.531259	0.531259	0.00302233	N
yfcB	12.403	9.56265	0.656395	0.656395	0.000110298	N
yfiA	17.3098	9.54546	0.605536	-0.605536	0.000500121	N
moeA	10.6204	9.54208	0.795991	0.795991	2.43447e-07	N
pdxK	14.1239	9.49282	0.595929	0.595929	0.00064693	N
ansB	10.2739	9.49088	0.844461	-0.844461	8.48984e-09	N
cirA	10.6703	9.46475	0.810865	0.810865	9.63087e-08	N
ascF	12.6827	9.45565	0.694244	-0.694244	2.94829e-05	N
dxs	11.1617	9.36286	0.767076	0.767076	1.20999e-06	N
ybjM	11.4822	9.3574	0.751938	-0.751938	2.56594e-06	N
fdhE	13.1018	9.3171	0.720521	0.720521	1.04413e-05	N
yncE	10.8376	9.26235	0.637781	0.637781	0.000197878	N
dppB	9.59292	9.18909	0.747637	-0.747637	3.14652e-06	N
dnaG	9.80476	9.18172	0.672651	0.672651	6.40388e-05	N
yghF	18.4584	9.17801	0.572744	0.572744	0.00116595	N
rmlC	10.9023	9.15241	0.603358	0.603358	0.000530556	N
yccU	18.0137	9.13947	0.611069	-0.611069	0.0004296	N
gabD	11.0061	9.12998	0.697561	-0.697561	2.60168e-05	N
dppC	9.90889	9.12663	0.746815	-0.746815	3.27016e-06	N
yfcI	9.88599	9.12362	0.708207	-0.708207	1.72201e-05	N
ribD	10.5663	9.08254	0.780673	0.780673	5.86466e-07	N
crr	11.8227	9.08236	0.544364	0.544364	0.00226642	N
metQ	10.1103	9.05491	0.718267	0.718267	1.14645e-05	N
yfbR	12.0752	9.05193	0.647958	0.647958	0.000144447	N
kduD	10.9799	9.03849	0.769124	-0.769124	1.08838e-06	N
apaH	10.0113	9.01051	0.752016	0.752016	2.55637e-06	N
manC	9.41089	9.0042	0.784992	0.784992	4.6099e-07	N
ybjC	12.7505	8.98592	0.652099	0.652099	0.000126663	N
wzx	10.9387	8.92952	0.58452	0.58452	0.000869218	N
ECB_00817	9.0798	8.9247	0.805206	0.805206	1.38331e-07	N
ispD	12.4306	8.82682	0.616152	0.616152	0.000372684	N
hda	9.8902	8.77583	0.74098	0.74098	4.28124e-06	N
sgcR	9.35448	8.7756	0.750895	-0.750895	2.69705e-06	N
degP	10.9447	8.7749	0.583109	0.583109	0.000900877	N
ybaN	9.32617	8.65135	0.800596	0.800596	1.84203e-07	N
yaaX	12.5528	8.64288	0.659268	0.659268	0.000100428	N
yjeS	14.0275	8.63146	0.688918	-0.688918	3.59161e-05	N
tpx	12.3684	8.60975	0.535365	0.535365	0.00276515	N
sapD	11.6455	8.57087	0.748834	0.748834	2.9741e-06	N
fnr	12.2166	8.56145	0.530535	0.530535	0.00306981	N
usg	9.49119	8.5409	0.754622	0.754622	2.25456e-06	N
trkH	19.6096	8.52482	0.57667	0.57667	0.00105849	N
sapA	10.2324	8.52242	0.66303	0.66303	8.86937e-05	N
atpG	11.7323	8.51294	0.69121	0.69121	3.30073e-05	N
tufB	12.7059	8.46842	0.697416	0.697416	2.61605e-05	N
waaF	8.96154	8.46267	0.80196	0.80196	1.69367e-07	N
rluA	10.8553	8.44459	0.702451	0.702451	2.15721e-05	N
ydeH	11.3457	8.3943	0.733945	-0.733945	5.86963e-06	N
murB	9.43262	8.38963	0.733244	0.733244	6.054e-06	N
yihR	13.4944	8.3769	0.802098	-0.802098	1.67936e-07	N
ybaA	10.634	8.3532	0.741178	-0.741178	4.24272e-06	N
xni	9.22844	8.33682	0.64549	0.64549	0.000156068	N
hslJ	12.797	8.33488	0.753916	-0.753916	2.33292e-06	N
ygaW	12.9643	8.32403	0.673133	-0.673133	6.29829e-05	N
pta	8.94523	8.26016	0.739237	0.739237	4.6337e-06	N
rfaD	12.0775	8.25427	0.692776	0.692776	3.11441e-05	N
yihI	9.55065	8.2527	0.801009	0.801009	1.79598e-07	N
yibL	8.73665	8.23379	0.793212	0.793212	2.87095e-07	N
cdsA	10.1014	8.19956	0.786951	0.786951	4.12555e-07	N
ybbJ	11.1719	8.16332	0.68807	-0.68807	3.70486e-05	N
ybcJ	8.33335	8.11668	0.652474	0.652474	0.000125153	N
rsmD	15.8286	8.11092	0.546307	0.546307	0.00216962	N
pqiB	8.50194	8.10376	0.801534	0.801534	1.7388e-07	N
yibO	8.29553	8.09423	0.793599	0.793599	2.80619e-07	N
pppA	11.0682	8.04111	0.610133	0.610133	0.000440876	N
ychA	8.3287	7.95707	0.773884	0.773884	8.47202e-07	N
visC	10.353	7.9309	0.741485	0.741485	4.18371e-06	N
yccR	8.10994	7.92595	0.77757	-0.77757	6.94943e-07	N
ftsX	9.11246	7.90359	0.690068	0.690068	3.44286e-05	N
ECB_02817	9.99968	7.90199	0.718964	0.718964	1.11388e-05	N
yggD	8.45811	7.86951	0.800883	0.800883	1.80995e-07	N
yghG	14.8638	7.85226	0.564252	0.564252	0.00143137	N
dgkA	9.21404	7.7901	0.757593	0.757593	1.94999e-06	N
tpiA	8.88029	7.77527	0.769624	0.769624	1.06039e-06	N
ytfE	12.2679	7.75143	0.707134	-0.707134	1.79659e-05	N
modE	9.58647	7.70045	0.671371	0.671371	6.69193e-05	N
dmsC	11.095	7.68723	0.719651	-0.719651	1.08262e-05	N
folC	8.55214	7.66932	0.739649	0.739649	4.54803e-06	N
yebR	9.42041	7.65933	0.65986	0.65986	9.84931e-05	N
purU	8.67649	7.65766	0.653095	0.653095	0.000122688	N
sbcC	9.98096	7.63688	0.694172	0.694172	2.95624e-05	N
clpA	10.6094	7.62828	0.690509	-0.690509	3.38736e-05	N
ypeB	7.65747	7.5645	0.808155	0.808155	1.14713e-07	N
yadL	15.1527	7.5567	0.75123	-0.75123	2.65425e-06	N
asd	11.7445	7.54868	0.656274	0.656274	0.000110729	N
gabP	8.63808	7.54669	0.717057	-0.717057	1.20506e-05	N
yadF	10.6542	7.52015	0.688774	0.688774	3.61061e-05	N
nhoA	10.5817	7.50824	0.677771	-0.677771	5.35869e-05	N
ECB_02822	7.81129	7.44455	0.734963	0.734963	5.61111e-06	N
ptsN	13.039	7.41729	0.690421	0.690421	3.39837e-05	N
nudC	10.3295	7.41201	0.590519	0.590519	0.000745201	N
basR	11.7577	7.36154	0.739481	-0.739481	4.58287e-06	N
fldA	8.65503	7.33013	0.593307	0.593307	0.000693033	N
ligT	10.436	7.32817	0.689206	0.689206	3.55377e-05	N
fhlA	11.296	7.31656	0.608269	-0.608269	0.000464116	N
dapA	14.9444	7.28257	0.662111	0.662111	9.14396e-05	N
fhuD	7.96581	7.23905	0.688463	0.688463	3.6519e-05	N
srlB	9.34486	7.21823	0.705406	-0.705406	1.92286e-05	N
priA	11.591	7.20739	0.628684	0.628684	0.000259734	N
moeB	7.35432	7.19029	0.658961	0.658961	0.000101444	N
phoH	14.3664	7.09743	0.585642	-0.585642	0.00084474	N
yfgJ	7.66542	7.07573	0.750204	0.750204	2.78726e-06	N
ybhR	9.31396	7.062	0.724138	-0.724138	8.96956e-06	N
yoaA	7.17167	7.05706	0.7038	0.7038	2.04719e-05	N
epd	13.9321	7.04302	0.544375	0.544375	0.00226587	N
ECB_00815	10.3702	7.04252	0.676586	-0.676586	5.58603e-05	N
ECB_02825	7.80374	7.02067	0.656249	0.656249	0.000110822	N
glpQ	7.31282	7.01629	0.742328	-0.742328	4.02535e-06	N
perM	8.60396	7.00605	0.814658	0.814658	7.50459e-08	N
yghU	14.6666	6.96035	0.563926	-0.563926	0.00144254	N
prfA	8.42707	6.93853	0.629316	0.629316	0.000254946	N
allC	8.32895	6.92325	0.731809	-0.731809	6.44744e-06	N
modF	10.093	6.88806	0.646994	0.646994	0.00014889	N
ftsE	8.67903	6.87547	0.721832	0.721832	9.8844e-06	N
sixA	8.34982	6.87217	0.65556	0.65556	0.000113323	N
tyrP	11.2861	6.84826	0.69007	0.69007	3.44269e-05	N
ydbJ	13.1324	6.82597	0.603713	-0.603713	0.000525483	N
ydjX	6.98284	6.82114	0.704987	-0.704987	1.95458e-05	N
nrdR	7.88816	6.81726	0.728036	0.728036	7.59474e-06	N
cysG	7.61909	6.81401	0.743554	0.743554	3.8048e-06	N
ECB_01516	10.7988	6.80846	0.701334	-0.701334	2.25227e-05	N
rsd	11.8688	6.7599	0.58539	-0.58539	0.000850194	N
idnT	10.8359	6.73598	0.784087	-0.784087	4.85071e-07	N
sapF	9.22044	6.70094	0.708538	0.708538	1.69957e-05	N
yegH	6.83804	6.69667	0.748988	0.748988	2.95256e-06	N
aroL	9.24684	6.66768	0.781537	0.781537	5.59134e-07	N
fhuC	7.23853	6.66467	0.750753	0.750753	2.71538e-06	N
rfbD	7.82821	6.66447	0.772108	0.772108	9.3082e-07	N
yfdY	8.79767	6.63657	0.739269	-0.739269	4.62705e-06	N
amiA	8.82462	6.56194	0.698054	0.698054	2.55346e-05	N
yqgC	8.94198	6.50258	0.711644	0.711644	1.50141e-05	N
tatD	7.08006	6.4998	0.787502	0.787502	3.99804e-07	N
mscL	16.293	6.49217	0.641092	-0.641092	0.000178838	N
cysQ	10.2635	6.49015	0.642882	-0.642882	0.000169239	N
yheN	7.13228	6.46895	0.75335	0.75335	2.39755e-06	N
cysH	6.79896	6.36856	0.766877	0.766877	1.2225e-06	N
ybbA	10.3819	6.3664	0.537763	-0.537763	0.00262378	N
sbcB	11.2206	6.33493	0.518576	0.518576	0.00395088	N
dppD	6.9981	6.31671	0.676972	-0.676972	5.51105e-05	N
yeaT	9.57845	6.31211	0.705972	-0.705972	1.88062e-05	N
yiiQ	7.19619	6.3098	0.664727	0.664727	8.38132e-05	N
yneG	8.00178	6.28391	0.61799	0.61799	0.000353801	N
yfaY	8.08845	6.26121	0.565467	0.565467	0.00139046	N
ygaH	8.28783	6.25027	0.609384	0.609384	0.000450091	N
yaeB	8.98653	6.22966	0.663827	0.663827	8.63692e-05	N
yegE	14.1395	6.20935	0.573464	-0.573464	0.00114556	N
insA-24	6.37957	6.20038	0.804828	0.804828	1.41657e-07	N
wecF	8.83942	6.14383	0.732382	0.732382	6.28772e-06	N
dapB	7.02229	6.11847	0.713377	0.713377	1.40008e-05	N
rnd	7.7558	6.10768	0.714284	0.714284	1.34957e-05	N
ybbP	8.56683	6.10356	0.569841	-0.569841	0.00125142	N
pheT	7.6355	6.08623	0.70065	0.70065	2.31228e-05	N
ECB_02818	8.22111	6.05685	0.674415	0.674415	6.02487e-05	N
atpI	7.87548	6.05065	0.70985	0.70985	1.61316e-05	N
nfi	6.60113	6.0414	0.677013	0.677013	5.50321e-05	N
ECB_03438	6.76801	6.0007	0.81377	-0.81377	7.96007e-08	N
ECB_02797	8.0396	5.93994	0.640897	-0.640897	0.000179915	N
pinR	13.3734	5.89551	0.653646	-0.653646	0.000120538	N
sfsA	7.97751	5.88635	0.677838	-0.677838	5.34612e-05	N
rbn	9.28238	5.82614	0.652303	-0.652303	0.000125842	N
dsbB	6.00225	5.82389	0.638993	0.638993	0.000190711	N
yacA	6.79995	5.81447	0.748695	0.748695	2.99367e-06	N
adhE	5.9372	5.81057	0.728131	0.728131	7.56348e-06	N
yaiO	8.67779	5.79936	0.71238	-0.71238	1.45762e-05	N
eutD	8.47085	5.78282	0.732473	-0.732473	6.26265e-06	N
smpB	7.81518	5.70331	0.678465	0.678465	5.22944e-05	N
yhbG	13.264	5.6916	0.671066	0.671066	6.76232e-05	N
srlD	6.85164	5.65967	0.696619	-0.696619	2.6962e-05	N
ycaL	6.39792	5.59627	0.6297	0.6297	0.000252066	N
trpA	7.04511	5.58169	0.71705	0.71705	1.20537e-05	N
ypeC	6.28843	5.54843	0.651216	-0.651216	0.000130285	N
yaaY	6.77971	5.52285	0.701951	0.701951	2.19929e-05	N
hemF	11.5895	5.50913	0.56068	0.56068	0.00155781	N
ycgL	6.45055	5.46726	0.734334	0.734334	5.76962e-06	N
bdm	12.6664	5.45685	0.701086	-0.701086	2.27384e-05	N
yhaV	5.91042	5.38654	0.76604	-0.76604	1.27616e-06	N
yafM	7.21237	5.37154	0.764711	-0.764711	1.36574e-06	N
yneC	9.83371	5.35499	0.771625	-0.771625	9.54857e-07	N
ECB_02013	7.59541	5.34603	0.759741	-0.759741	1.75351e-06	N
engB	7.27682	5.33842	0.517337	0.517337	0.00405346	N
yidL	8.94116	5.3269	0.631686	-0.631686	0.000237663	N
ECB_02819	9.45048	5.23259	0.714408	0.714408	1.34277e-05	N
treR	7.53793	5.21468	0.643881	0.643881	0.000164082	N
serS	7.83185	5.20573	0.642686	0.642686	0.000170267	N
ECB_01342	11.4915	5.19109	0.629299	-0.629299	0.000255073	N
avtA	5.36373	5.18845	0.748882	0.748882	2.96737e-06	N
ECB_02826	5.57015	5.1746	0.630444	0.630444	0.000246587	N
yicC	6.39515	5.17393	0.511465	0.511465	0.00457106	N
yrdA	7.34206	5.16636	0.646298	0.646298	0.000152173	N
ycjJ	6.64426	5.16061	0.61518	-0.61518	0.000383016	N
ECB_03719	6.42556	5.157	0.725301	-0.725301	8.53764e-06	N
gdhA	5.38462	5.14239	0.659404	0.659404	9.99798e-05	N
rzpR	9.30134	5.1406	0.741919	-0.741919	4.10147e-06	N
acrB	8.25818	5.13503	0.666054	0.666054	8.01638e-05	N
cydD	5.34761	5.09358	0.770483	0.770483	1.01386e-06	N
ybbB	6.43631	5.08578	0.642872	0.642872	0.000169288	N
hemN	6.32387	5.07923	0.68529	0.68529	4.09882e-05	N
yohK	8.5705	5.07611	0.661209	-0.661209	9.42116e-05	N
fhuB	5.68021	5.06885	0.660572	0.660572	9.62108e-05	N
mdaB	5.42137	5.05372	0.639068	0.639068	0.000190272	N
ygfQ	6.42444	5.00142	0.725496	-0.725496	8.46688e-06	N
ylbA	6.88279	4.98553	0.651269	-0.651269	0.000130065	N
ypfG	8.38274	4.97963	0.689386	-0.689386	3.53044e-05	N
yadS	5.65317	4.96116	0.611561	0.611561	0.000423777	N
yoaB	6.08757	4.95271	0.607396	0.607396	0.000475362	N
yjjK	6.84603	4.91866	0.592308	0.592308	0.000711355	N
yhgH	6.54764	4.90266	0.696127	0.696127	2.74682e-05	N
alsC	7.11003	4.87678	0.723728	-0.723728	9.12632e-06	N
yihD	6.37404	4.85063	0.552708	0.552708	0.00187544	N
lysC	6.44638	4.84376	0.67317	0.67317	6.29027e-05	N
yeaP	5.23643	4.8029	0.754307	0.754307	2.28926e-06	N
pqiA	6.18948	4.77683	0.647096	0.647096	0.000148415	N
fhuA	5.93264	4.77475	0.657853	0.657853	0.000105186	N
iciA	5.44479	4.76096	0.731507	0.731507	6.53325e-06	N
ydgH	8.36737	4.75661	0.558827	0.558827	0.00162714	N
insB-22	5.53303	4.73164	0.685908	0.685908	4.00812e-05	N
pyrB	6.05666	4.72428	0.528184	0.528184	0.00322823	N
nrdD	7.44867	4.67429	0.578598	-0.578598	0.00100897	N
trpD	7.80191	4.66134	0.60555	0.60555	0.000499935	N
yihV	5.25357	4.64341	0.732733	-0.732733	6.19172e-06	N
waaL	4.83461	4.64209	0.666263	0.666263	7.96015e-05	N
sapC	7.99053	4.63366	0.724903	0.724903	8.68314e-06	N
ispA	6.15811	4.63342	0.690603	0.690603	3.3756e-05	N
ygfI	9.03057	4.58943	0.686888	-0.686888	3.86796e-05	N
yjeP	5.25194	4.58871	0.682856	0.682856	4.47407e-05	N
cysA	5.34265	4.58812	0.727975	0.727975	7.61447e-06	N
fepA	5.2775	4.58602	0.724071	0.724071	8.9947e-06	N
potE	11.2963	4.51857	0.579338	-0.579338	0.000990501	N
corA	5.09342	4.5127	0.753692	0.753692	2.35835e-06	N
fbp	7.83319	4.50977	0.638503	0.638503	0.000193578	N
ymgF	7.92118	4.49905	0.677974	-0.677974	5.32056e-05	N
yjfH	5.14464	4.49231	0.575916	0.575916	0.00107845	N
ppiA	7.7969	4.48489	0.609505	0.609505	0.000448585	N
ECB_00830	5.45654	4.47607	0.563963	0.563963	0.00144126	N
trpE	9.85251	4.47007	0.577877	0.577877	0.00102726	N
gadA	10.1065	4.44729	0.643546	-0.643546	0.000165794	N
yheM	4.78447	4.43082	0.738939	0.738939	4.69645e-06	N
yjeK	5.13151	4.43014	0.679983	0.679983	4.9563e-05	N
yjcE	6.31456	4.42989	0.546889	0.546889	0.00214128	N
udk	5.88924	4.42274	0.542042	0.542042	0.00238703	N
yeaD	7.02205	4.4154	0.554634	0.554634	0.00179394	N
fecI	4.43711	4.40718	0.700687	0.700687	2.30904e-05	N
pheM	5.00611	4.36645	0.731725	0.731725	6.47125e-06	N
aqpZ	6.22208	4.31525	0.642905	-0.642905	0.000169116	N
cpxA	9.22228	4.30356	0.459037	0.459037	0.0122517	N
basS	5.80682	4.28493	0.698901	-0.698901	2.47241e-05	N
gpmA	5.72396	4.27862	0.451794	0.451794	0.0138803	N
hypF	5.32162	4.24522	0.77662	-0.77662	7.31594e-07	N
pgi	5.4935	4.22425	0.66308	0.66308	8.85456e-05	N
rspA	4.43264	4.21032	0.614449	-0.614449	0.000390965	N
ybiP	6.02486	4.20702	0.59164	0.59164	0.000723823	N
ydhW	5.84267	4.20163	0.601291	-0.601291	0.00056092	N
pyrI	5.99692	4.18587	0.478048	0.478048	0.00871828	N
ndk	6.55243	4.18013	0.536652	0.536652	0.00268848	N
dcp	7.58735	4.16295	0.669885	0.669885	7.04091e-05	N
hemK	5.24641	4.13987	0.562432	0.562432	0.00149465	N
nikR	8.88646	4.13277	0.579172	0.579172	0.000994606	N
yihT	4.38704	4.09347	0.718603	-0.718603	1.13064e-05	N
ydgK	4.85407	4.09058	0.621613	0.621613	0.000319024	N
nupG	6.44059	4.07531	0.598947	-0.598947	0.000597199	N
ECB_02834	4.28544	4.03905	0.664049	0.664049	8.57331e-05	N
ECB_01541	4.71178	4.02666	0.717715	0.717715	1.17285e-05	N
yihS	4.28869	3.9917	0.713142	-0.713142	1.41346e-05	N
plsB	6.79839	3.9882	0.494045	0.494045	0.00645095	N
folX	5.77983	3.98758	0.674421	0.674421	6.02368e-05	N
ompT	4.39293	3.94543	0.717566	0.717566	1.1801e-05	N
dcuA	4.27299	3.94339	0.682279	0.682279	4.56741e-05	N
ispB	9.43111	3.93036	0.529222	0.529222	0.00315741	N
yafJ	4.9027	3.91354	0.618115	0.618115	0.000352545	N
pdhR	4.88032	3.88167	0.591887	0.591887	0.000719191	N
nemA	8.47263	3.87278	0.573158	-0.573158	0.00115421	N
ybhK	3.93947	3.87017	0.694454	0.694454	2.92514e-05	N
yqiC	4.40464	3.84139	0.567539	0.567539	0.00132299	N
yaeL	6.23337	3.78117	0.65528	0.65528	0.000114352	N
asnB	5.37187	3.77875	0.680546	0.680546	4.85832e-05	N
copA	4.28349	3.75526	0.69294	0.69294	3.09539e-05	N
hypD	4.05069	3.75282	0.725267	-0.725267	8.54979e-06	N
cspI	5.37354	3.72939	0.69153	-0.69153	3.26192e-05	N
yheO	4.95087	3.70405	0.697765	0.697765	2.5817e-05	N
glpK	4.28194	3.68617	0.677308	-0.677308	5.44647e-05	N
entD	4.24046	3.67937	0.660791	0.660791	9.55201e-05	N
garR	6.50089	3.66437	0.658666	-0.658666	0.000102428	N
alkB	5.42614	3.64363	0.638842	-0.638842	0.000191592	N
trpC	4.80752	3.6382	0.593909	0.593909	0.000682214	N
yfaE	4.89473	3.63723	0.554986	0.554986	0.00177943	N
phnA	3.76087	3.62824	0.72213	0.72213	9.76179e-06	N
rseB	4.54431	3.62683	0.650994	0.650994	0.00013121	N
frlB	6.36283	3.62482	0.584301	-0.584301	0.000874063	N
entC	5.18087	3.62191	0.554389	0.554389	0.00180415	N
greA	3.8064	3.60109	0.659248	0.659248	0.000100492	N
wecE	4.69881	3.58787	0.558927	0.558927	0.00162333	N
ycdZ	4.5263	3.57131	0.663993	0.663993	8.58939e-05	N
ECB_02827	3.95343	3.56051	0.730597	0.730597	6.79786e-06	N
agaF	4.32758	3.51248	0.695378	-0.695378	2.82536e-05	N
yliD	4.09007	3.4842	0.765351	0.765351	1.3219e-06	N
yciC	3.74723	3.46532	0.723373	0.723373	9.26427e-06	N
yfiF	6.79466	3.44775	0.361145	0.361145	0.0542533	N
yhjK	3.46248	3.40818	0.741978	0.741978	4.09056e-06	N
nrdB	6.48625	3.40013	0.491512	0.491512	0.00677251	N
trpB	4.52378	3.39842	0.655047	0.655047	0.000115218	N
pgsA	5.498	3.39711	0.55306	0.55306	0.0018603	N
yhgE	3.50935	3.39412	0.723303	-0.723303	9.29157e-06	N
cysW	5.66472	3.38358	0.639517	0.639517	0.000187686	N
ychH	5.65918	3.36779	0.524246	-0.524246	0.00350938	N
ECB_01336	5.28302	3.35345	0.565789	0.565789	0.00137977	N
yadQ	5.60395	3.341	0.669327	-0.669327	7.17608e-05	N
wzxE	3.85566	3.29561	0.564546	0.564546	0.0014214	N
rpoD	7.78657	3.2829	0.492277	0.492277	0.00667396	N
barA	3.47091	3.2793	0.645538	0.645538	0.00015583	N
ynjD	4.79189	3.26489	0.621239	0.621239	0.000322475	N
cueO	4.32932	3.24964	0.624735	0.624735	0.000291521	N
pagP	7.40127	3.24894	0.578499	-0.578499	0.00101147	N
birA	3.379	3.24889	0.731937	0.731937	6.41151e-06	N
ccmC	4.25386	3.24309	0.772328	0.772328	9.20107e-07	N
yfiH	4.33496	3.18809	0.588675	0.588675	0.000781568	N
eutT	3.67983	3.1862	0.725195	-0.725195	8.57607e-06	N
nadR	4.85763	3.181	0.687588	0.687588	3.77061e-05	N
ygdK	3.79993	3.17481	0.657198	0.657198	0.000107454	N
ygjP	3.33866	3.14756	0.7027	0.7027	2.1365e-05	N
ampE	6.15945	3.14718	0.543795	-0.543795	0.00229546	N
garK	3.8184	3.13841	0.722974	-0.722974	9.42121e-06	N
ade	4.09661	3.06441	0.695213	-0.695213	2.84296e-05	N
trg	5.75342	3.05495	0.643685	-0.643685	0.000165082	N
ycjW	3.23441	3.04377	0.704867	0.704867	1.96378e-05	N
mcrC	5.17378	2.98899	0.487445	0.487445	0.00731704	N
agaR	3.19111	2.98781	0.576645	0.576645	0.00105916	N
fepB	3.01586	2.95102	0.720807	0.720807	1.03173e-05	N
ybbO	4.69538	2.94661	0.575175	0.575175	0.00109835	N
waaV	3.24312	2.9441	0.613469	0.613469	0.000401837	N
yebS	3.62943	2.91267	0.71708	-0.71708	1.20391e-05	N
fecR	2.94294	2.90721	0.647575	0.647575	0.000146196	N
lrp	5.76999	2.9004	0.593603	0.593603	0.000687696	N
celD	5.61425	2.89835	0.591509	-0.591509	0.000726307	N
yeaW	7.25121	2.88654	0.539059	-0.539059	0.00255002	N
yliE	4.55588	2.88338	0.603607	0.603607	0.000526993	N
hcaE	5.30156	2.84261	0.620104	-0.620104	0.000333124	N
yjjI	5.18818	2.80253	0.730669	-0.730669	6.77658e-06	N
cysC	3.18311	2.80018	0.687337	0.687337	3.80521e-05	N
ECB_02813	4.66434	2.78711	0.563015	0.563015	0.00147412	N
tag	2.91813	2.77123	0.691944	-0.691944	3.21216e-05	N
ldrA	2.91821	2.75607	0.744379	0.744379	3.66264e-06	N
ECB_02835	2.93042	2.75035	0.633008	0.633008	0.000228477	N
ydiI	5.68041	2.71648	0.559707	0.559707	0.00159391	N
cysN	5.18184	2.69661	0.595737	0.595737	0.000650218	N
yqgB	3.93913	2.69539	0.581877	0.581877	0.000929342	N
abgB	5.35967	2.67481	0.571181	-0.571181	0.0012113	N
ccmE	3.88382	2.65643	0.671301	0.671301	6.70802e-05	N
glpX	3.01001	2.6544	0.588136	-0.588136	0.000792484	N
yodB	5.47099	2.63054	0.543374	-0.543374	0.00231718	N
mnmC	4.17247	2.63033	0.592708	0.592708	0.000703962	N
ECB_01416	5.58161	2.62001	0.604181	-0.604181	0.000518873	N
ECB_02364	3.66217	2.6042	0.677951	0.677951	5.32492e-05	N
apaG	3.29878	2.58666	0.549084	0.549084	0.00203741	N
lnt	3.76122	2.57998	0.505222	0.505222	0.00518232	N
ycjI	4.25029	2.52047	0.571778	-0.571778	0.0011938	N
gutM	3.70264	2.5148	0.664598	-0.664598	8.4175e-05	N
rng	4.4108	2.51029	0.487477	0.487477	0.00731256	N
ECB_00816	2.88987	2.4896	0.553486	0.553486	0.00184212	N
tsx	3.95695	2.48373	0.657904	0.657904	0.000105011	N
waaW	2.73709	2.46498	0.67583	0.67583	5.73551e-05	N
narJ	3.36596	2.46408	0.632207	-0.632207	0.000234006	N
ECB_01344	5.5167	2.46299	0.627275	-0.627275	0.000270709	N
glcE	2.55554	2.44975	0.733708	-0.733708	5.9315e-06	N
yahM	3.41163	2.44776	0.584425	-0.584425	0.000871318	N
yibF	5.47082	2.41998	0.538631	-0.538631	0.00257419	N
eutC	3.1381	2.41864	0.733668	-0.733668	5.94189e-06	N
yfiD	4.45551	2.38536	0.579269	-0.579269	0.000992201	N
ykgA	3.30892	2.33797	0.625597	-0.625597	0.000284304	N
yibJ	6.68455	2.33378	0.591848	-0.591848	0.000719922	N
yjgJ	2.88032	2.33374	0.603089	0.603089	0.000534421	N
ybeX	3.21459	2.33077	0.527414	0.527414	0.00328159	N
hdeB	4.23461	2.29975	0.696327	-0.696327	2.72614e-05	N
cca	2.52146	2.2887	0.532072	0.532072	0.00296987	N
ECB_02650	2.85792	2.28557	0.609726	-0.609726	0.000445865	N
yjgP	3.43324	2.28497	0.60277	0.60277	0.000539037	N
mokC	2.46501	2.28427	0.703239	-0.703239	2.09229e-05	N
rtcA	3.22372	2.28042	0.652425	-0.652425	0.00012535	N
menE	2.98201	2.26685	0.549745	0.549745	0.00200702	N
pbpG	2.53477	2.26382	0.676367	0.676367	5.62901e-05	N
ybhT	3.93702	2.25927	0.317034	0.317034	0.0937923	N
ibpB	5.89315	2.2507	0.525582	-0.525582	0.00341171	N
grpE	2.98348	2.25008	0.529716	0.529716	0.00312419	N
yghD	2.49321	2.24686	0.641218	0.641218	0.00017815	N
yifE	5.02169	2.23512	0.581594	0.581594	0.000936006	N
yhjR	6.1071	2.22611	0.612895	-0.612895	0.00040833	N
yeaO	7.11845	2.2197	0.449348	-0.449348	0.0144695	N
araC	2.96832	2.19974	0.625569	-0.625569	0.000284538	N
alsE	2.46967	2.19454	0.694965	-0.694965	2.86964e-05	N
recD	3.25266	2.1943	0.6245	0.6245	0.00029351	N
yjiG	2.29034	2.17937	0.67152	0.67152	6.65782e-05	N
rhoL	3.54833	2.17737	0.466355	0.466355	0.0107714	N
ECB_01536	3.06732	2.17315	0.605672	-0.605672	0.000498275	N
rspB	2.88753	2.14669	0.509021	-0.509021	0.00480264	N
yebO	2.32924	2.10986	0.678441	0.678441	5.23382e-05	N
yjdP	2.24391	2.10266	0.650195	-0.650195	0.000134581	N
ychK	2.65175	2.09049	0.680198	-0.680198	4.91876e-05	N
ynaE	4.8522	2.09039	0.61377	-0.61377	0.000398463	N
ECB_01542	2.15025	2.06179	0.734569	0.734569	5.70989e-06	N
srmB	2.21169	2.05349	0.660469	0.660469	9.65389e-05	N
ygbE	3.41435	2.03174	0.531449	0.531449	0.00300999	N
amtB	2.87038	2.02514	0.475689	0.475689	0.00910361	N
yeaS	2.76729	2.02502	0.634115	-0.634115	0.000221033	N
hypA	2.24144	2.01393	0.578503	-0.578503	0.00101135	N
aas	4.32485	2.00979	0.609099	0.609099	0.000453641	N
ybfE	3.28496	1.99702	0.416638	0.416638	0.0245562	N
frlC	2.78813	1.99488	0.644794	-0.644794	0.000159488	N
nac	2.90573	1.97415	0.470308	0.470308	0.0100363	N
tkrA	4.00061	1.96152	0.524545	0.524545	0.00348727	N
sgbE	2.55421	1.94594	0.667853	-0.667853	7.54423e-05	N
ynaJ	3.43143	1.9407	0.30208	0.30208	0.111237	N
acpT	2.30354	1.93369	0.640741	0.640741	0.000180778	N
ispC	2.2689	1.91126	0.610676	0.610676	0.000434301	N
yjgK	2.5215	1.88167	0.621461	0.621461	0.000320425	N
yciV	2.19106	1.83178	0.688289	0.688289	3.67527e-05	N
argR	2.50397	1.82483	0.495917	0.495917	0.00622175	N
ynjI	2.68258	1.81157	0.595165	0.595165	0.000660083	N
galK	2.36832	1.78934	0.444156	-0.444156	0.0157889	N
yqeA	2.48563	1.78758	0.70559	-0.70559	1.909e-05	N
ECB_02057	2.5229	1.78668	0.700841	-0.700841	2.29537e-05	N
thiS	2.82197	1.78513	0.441529	-0.441529	0.0164936	N
torZ	2.2328	1.77951	0.666371	-0.666371	7.93125e-05	N
ECB_01147	3.7744	1.77798	0.567015	-0.567015	0.00133977	N
yhjJ	2.0161	1.77242	0.666053	0.666053	8.01659e-05	N
ECB_01528	3.34022	1.7704	0.541478	-0.541478	0.00241714	N
ynjH	2.32881	1.75355	0.635811	-0.635811	0.000210036	N
yeeD	1.93783	1.746	0.521801	0.521801	0.0036943	N
galE	2.20327	1.74337	0.380633	-0.380633	0.0416493	N
rpiR	2.81734	1.7433	0.601085	-0.601085	0.000564032	N
fimE	3.2355	1.74186	0.623414	-0.623414	0.000302896	N
galT	2.23477	1.73889	0.333149	-0.333149	0.077398	N
ECB_04076	2.974	1.71218	0.530571	0.530571	0.00306743	N
hemC	4.43245	1.71165	0.564104	0.564104	0.00143645	N
yjiK	3.17592	1.71048	0.534937	-0.534937	0.00279102	N
yoaE	2.18687	1.68955	0.615858	0.615858	0.000375785	N
sgbH	2.31104	1.68623	0.598894	-0.598894	0.000598049	N
selA	2.91945	1.68437	0.584103	0.584103	0.000878484	N
kdgT	3.17336	1.68041	0.556408	-0.556408	0.00172165	N
glcD	1.82828	1.66593	0.706065	-0.706065	1.87376e-05	N
elaA	2.97701	1.61655	0.549706	-0.549706	0.00200878	N
sohB	3.57098	1.61228	0.28696	0.28696	0.131223	N
hcaF	1.77135	1.59757	0.706651	-0.706651	1.8311e-05	N
ynjB	2.62959	1.56832	0.475063	0.475063	0.00920813	N
gntP	4.05334	1.56722	0.503653	-0.503653	0.00534644	N
aldH	1.56129	1.55462	0.637531	-0.637531	0.000199388	N
yhdE	3.38208	1.54028	0.419566	0.419566	0.0234667	N
ECB_00515	2.59578	1.53717	0.624288	-0.624288	0.000295327	N
farR	1.58623	1.5102	0.666678	0.666678	7.84969e-05	N
mhpD	2.50006	1.50549	0.671304	-0.671304	6.70722e-05	N
fhuE	1.88638	1.5008	0.599336	0.599336	0.000591041	N
yafO	3.96977	1.49382	0.604693	-0.604693	0.000511709	N
ordL	1.50145	1.48708	0.600528	-0.600528	0.000572512	N
rpoS	2.72747	1.4771	0.536963	-0.536963	0.00267023	N
fabB	3.15809	1.47595	0.521932	0.521932	0.00368418	N
waaG	1.98327	1.47529	0.567056	0.567056	0.00133848	N
cutA	1.92432	1.46581	0.604637	0.604637	0.000512492	N
yadB	1.79655	1.45771	0.533025	0.533025	0.00290929	N
narI	2.19082	1.44678	0.615467	-0.615467	0.000379942	N
ykgI	3.08023	1.43721	0.605595	-0.605595	0.00049932	N
yagP	2.59508	1.41009	0.559604	-0.559604	0.00159775	N
ykiA	1.94558	1.38938	0.613936	-0.613936	0.000396627	N
putA	1.88577	1.38737	0.565778	-0.565778	0.00138013	N
rcsF	2.16647	1.38448	0.546446	0.546446	0.00216279	N
ECB_01533	2.21153	1.37713	0.564508	-0.564508	0.00142267	N
ykgG	1.7942	1.37579	0.609539	-0.609539	0.000448164	N
frsA	2.44821	1.36077	0.389035	0.389035	0.0369934	N
ydiV	2.49983	1.32736	0.465346	-0.465346	0.0109661	N
zntA	1.63098	1.30986	0.629432	0.629432	0.000254075	N
ybbK	1.68039	1.2763	0.6188	-0.6188	0.000345743	N
waaY	1.54904	1.27366	0.586813	0.586813	0.000819839	N
trkA	1.60465	1.26199	0.604359	0.604359	0.000516368	N
cusB	3.90491	1.24283	0.464855	0.464855	0.0110619	N
cmr	1.48016	1.23035	0.455494	0.455494	0.0130272	N
exoX	1.54185	1.22752	0.642895	0.642895	0.000169168	N
ECB_00739	1.4364	1.22527	0.459045	0.459045	0.01225	N
pspC	3.68367	1.18566	0.454165	-0.454165	0.0133284	N
proC	1.9237	1.16907	0.371565	0.371565	0.0471862	N
cedA	1.55634	1.15067	0.507816	0.507816	0.00492039	N
yjbB	1.21626	1.11607	0.672824	0.672824	6.36581e-05	N
dedD	1.56698	1.09283	0.673943	0.673943	6.12417e-05	N
yhhK	1.52195	1.09005	0.544584	0.544584	0.0022553	N
eutB	2.05962	1.08652	0.669244	-0.669244	7.19631e-05	N
mhpF	1.1726	1.07235	0.671279	-0.671279	6.71311e-05	N
smp	1.22869	1.06113	0.679968	0.679968	4.95898e-05	N
yciT	1.46117	1.05662	0.536755	0.536755	0.00268241	N
ygiH	1.76582	1.05247	0.506949	0.506949	0.00500664	N
pgaD	1.21813	1.04989	0.698204	-0.698204	2.53891e-05	N
yceE	2.07617	1.03993	0.466697	-0.466697	0.0107062	N
yhbX	2.07723	1.01467	0.547117	-0.547117	0.00213028	N
pssA	2.19426	1.01207	0.459856	0.459856	0.012078	N
yciK	3.52337	0.997605	0.512188	0.512188	0.00450447	N
flu	1.22171	0.996872	0.668904	0.668904	7.28007e-05	N
yliC	1.65181	0.995909	0.559672	0.559672	0.00159522	N
yhdP	1.42509	0.995658	0.390533	0.390533	0.0362092	N
yhgN	2.43115	0.982794	0.436211	0.436211	0.0180003	N
mutH	1.32255	0.968412	0.591696	0.591696	0.000722775	N
yabB	1.97446	0.968342	0.49929	-0.49929	0.00582621	N
ECB_01507	1.8748	0.9677	0.565262	-0.565262	0.00139729	N
phnN	2.53125	0.967437	0.589557	-0.589557	0.000763978	N
ybaP	1.47205	0.962761	0.529202	0.529202	0.00315878	N
trkD	1.38098	0.937927	0.536417	0.536417	0.00270235	N
ycfD	1.74323	0.929226	0.24808	0.24808	0.194431	N
syd	1.14427	0.909354	0.642377	0.642377	0.000171899	N
lpp	1.4217	0.905561	0.277348	0.277348	0.145221	N
yjeA	1.26157	0.894018	0.42416	0.42416	0.0218376	N
gnsA	1.0989	0.88652	0.653485	0.653485	0.000121163	N
sfmA	2.27422	0.882233	0.49644	-0.49644	0.00615895	N
cyaY	1.10713	0.877332	0.624839	0.624839	0.00029064	N
lomR	0.971054	0.868438	0.542718	0.542718	0.00235138	N
ymfB	1.14323	0.858035	0.380737	0.380737	0.0415884	N
truA	1.22232	0.848503	0.588581	0.588581	0.000783462	N
exuR	1.62753	0.841796	0.329955	0.329955	0.0804583	N
smpA	1.42798	0.834375	0.245053	0.245053	0.200108	N
ECB_04147	0.930565	0.817268	0.709098	-0.709098	1.6622e-05	N
nagD	0.957706	0.804181	0.573441	0.573441	0.00114623	N
ydiK	1.35437	0.803386	0.405934	0.405934	0.0288948	N
ygjT	2.39568	0.797647	0.44514	0.44514	0.0155314	N
yhfK	0.979294	0.795288	0.50222	0.50222	0.00550016	N
yaiW	1.60011	0.784576	0.419181	0.419181	0.0236078	N
idnR	1.05281	0.781723	0.565929	-0.565929	0.00137516	N
ypeA	0.851319	0.769501	0.604153	0.604153	0.000519259	N
tatE	1.07068	0.764262	0.479931	0.479931	0.00842071	N
yejH	1.27629	0.759302	0.465223	0.465223	0.01099	N
yfbJ	0.926295	0.757899	0.475135	-0.475135	0.00919608	N
cusR	1.01589	0.749082	0.569482	0.569482	0.00126236	N
elaC	0.783038	0.745565	0.590299	0.590299	0.000749466	N
yjfR	0.777697	0.739645	0.604424	0.604424	0.000515463	N
trpL	1.99078	0.737555	0.462073	0.462073	0.0116182	N
yciO	0.929955	0.732746	0.640508	0.640508	0.000182076	N
cusS	1.1598	0.728746	0.446176	0.446176	0.0152642	N
marB	0.88586	0.721102	0.395019	0.395019	0.0339401	N
phoQ	1.54446	0.715157	0.362339	0.362339	0.0534035	N
ybiX	1.00453	0.713809	0.615825	0.615825	0.000376133	N
yiaK	1.41655	0.703768	0.579016	-0.579016	0.0009985	N
yfcP	1.0305	0.701563	0.61732	-0.61732	0.000360577	N
yajI	0.841796	0.694421	0.657548	-0.657548	0.000106235	N
mhpE	0.883122	0.690787	0.626316	-0.626316	0.000278406	N
tdk	0.852356	0.683376	0.529442	0.529442	0.0031426	N
dgoK	0.722503	0.665041	0.677333	-0.677333	5.44178e-05	N
ychP	0.932063	0.653117	0.586038	-0.586038	0.000836244	N
hcaC	0.849346	0.642305	0.636308	-0.636308	0.00020691	N
ydaG	1.35406	0.636814	0.516143	-0.516143	0.00415444	N
ilvL	0.900581	0.629482	0.609144	0.609144	0.000453078	N
ydfR	1.42737	0.620281	0.516308	-0.516308	0.00414038	N
yfaD	0.837176	0.620281	0.595075	0.595075	0.000661647	N
yfcQ	1.38417	0.619036	0.598684	-0.598684	0.000601397	N
sgbU	1.29445	0.610063	0.439525	-0.439525	0.0170487	N
ECB_00378	0.959928	0.609965	0.499767	0.499767	0.00577203	N
tus	0.85327	0.608997	0.626238	0.626238	0.000279041	N
narW	0.936476	0.601034	0.584022	-0.584022	0.00088028	N
yihW	0.853252	0.598777	0.542664	-0.542664	0.00235417	N
yfeZ	0.631781	0.593324	0.574439	0.574439	0.00111847	N
ECB_01535	0.765736	0.585445	0.626184	-0.626184	0.00027948	N
hcaD	0.690467	0.582924	0.636785	-0.636785	0.000203943	N
ECB_03524	0.665141	0.577628	0.550526	0.550526	0.00197155	N
ymfC	0.962458	0.575189	0.285184	0.285184	0.133731	N
yfaU	0.952357	0.573115	0.427275	-0.427275	0.0207867	N
ybjT	0.817307	0.560561	0.57697	0.57697	0.00105065	N
ydiH	1.84014	0.556812	0.307066	0.307066	0.105172	N
ydcZ	0.797287	0.547727	0.486876	0.486876	0.00739604	N
tyrA	1.29627	0.542249	0.539537	0.539537	0.00252332	N
nudE	0.901898	0.538139	0.640109	0.640109	0.000184316	N
yjjZ	0.607956	0.509575	0.64257	-0.64257	0.000170877	N
ldhA	1.19868	0.502628	0.378554	-0.378554	0.0428702	N
ECB_03716	0.726769	0.498925	0.578803	-0.578803	0.00100382	N
sgaE	0.700193	0.498205	0.560652	-0.560652	0.00155885	N
ECB_01993	0.582839	0.49529	0.456849	0.456849	0.0127259	N
iap	0.739086	0.48927	0.429631	0.429631	0.0200198	N
ynfF	0.559889	0.479793	0.490807	-0.490807	0.00686432	N
lolB	0.668313	0.477847	0.538664	0.538664	0.00257231	N
dbpA	1.34633	0.472796	0.251327	0.251327	0.188465	N
gspF	1.76406	0.461948	0.304858	0.304858	0.107826	N
yedV	1.08549	0.455828	0.307618	0.307618	0.104515	N
yohJ	1.22574	0.454764	0.41925	-0.41925	0.0235823	N
gmhB	0.812742	0.45235	0.522788	0.522788	0.00361863	N
ydiE	0.52928	0.452337	0.631368	0.631368	0.000239918	N
ynfK	0.50249	0.449272	0.47671	-0.47671	0.0089351	N
ycgE	0.746226	0.446259	0.550002	-0.550002	0.00199528	N
yeeE	0.494899	0.443823	0.582955	0.582955	0.000904396	N
hcaB	0.577414	0.424211	0.646668	-0.646668	0.00015042	N
guaC	0.667446	0.413284	0.454981	0.454981	0.0131429	N
ybjD	0.640183	0.396649	0.533877	-0.533877	0.00285608	N
baeR	0.927973	0.387865	0.361705	0.361705	0.0538533	N
ECB_03527	0.811435	0.385506	0.552987	-0.552987	0.00186344	N
ppnK	0.766293	0.381366	0.44961	-0.44961	0.0144055	N
ydhA	0.946225	0.380711	0.301866	-0.301866	0.111503	N
narY	0.702752	0.356278	0.534399	-0.534399	0.00282391	N
mtr	0.378709	0.355494	0.618438	0.618438	0.000349319	N
yaiA	0.582173	0.354357	0.504564	-0.504564	0.00525054	N
ppdC	0.416069	0.349258	0.462607	-0.462607	0.0115097	N
yjgF	0.479836	0.346993	0.384042	0.384042	0.0397066	N
ECB_04174	0.419724	0.335067	0.543774	-0.543774	0.00229657	N
ycaK	0.565801	0.328855	0.360374	0.360374	0.0548075	N
yegO	0.327667	0.314386	0.582585	0.582585	0.00091289	N
yhdA	0.630381	0.314278	0.308559	-0.308559	0.103404	N
aroD	0.756216	0.308416	0.34414	0.34414	0.0675463	N
ymjA	0.644284	0.29914	0.41368	0.41368	0.0256981	N
ycgN	0.361091	0.294509	0.475912	0.475912	0.00906649	N
ulaD	0.611334	0.293945	0.538638	-0.538638	0.00257382	N
msbB	0.544512	0.282989	0.530389	0.530389	0.00307941	N
ampC	0.302787	0.261346	0.472695	0.472695	0.00961309	N
ygfS	0.348401	0.254298	0.527476	-0.527476	0.00327728	N
ECB_02012	0.353373	0.244778	0.521051	-0.521051	0.0037526	N
ypdA	0.5414	0.234996	0.269429	0.269429	0.157541	N
ogt	0.352313	0.234405	0.524612	0.524612	0.0034824	N
recX	0.570218	0.228107	0.188039	0.188039	0.328653	N
sugE	0.42679	0.223942	0.415602	-0.415602	0.0249513	N
ydiT	0.312274	0.154744	0.429962	-0.429962	0.019914	N
ECB_00516	0.194134	0.148658	0.525845	-0.525845	0.00339277	N
thiQ	0.368841	0.135358	0.401012	-0.401012	0.0310888	N
ylaC	0.13559	0.133041	0.555574	0.555574	0.00175533	N
kdgK	0.191481	0.120655	0.282477	-0.282477	0.137623	N
ygdQ	0.205125	0.0613782	0.187972	0.187972	0.328828	N
yphH	0.230671	0.0543945	0.156917	0.156917	0.41627	N

## Sheet: Yellow
id	kTotal	kWithin	Mmyellow (Abs)	MMyellow	p.MMyellow	Hub
malE	18.585	14.8981	0.913422	-0.913422	4.76544e-12	Y
malF	17.3064	14.2772	0.90855	-0.90855	9.68809e-12	Y
malS	20.769	13.4949	0.918705	-0.918705	2.10298e-12	Y
bioB	20.429	13.4317	0.946441	0.946441	8.88094e-15	Y
metK	23.793	13.4197	0.915091	0.915091	3.70094e-12	Y
metR	14.8961	13.2518	0.914905	0.914905	3.80765e-12	Y
malP	15.2458	13.1828	0.899124	-0.899124	3.43995e-11	Y
malG	16.2112	13.0859	0.916503	-0.916503	2.97657e-12	Y
lamB	16.0591	13.072	0.907324	-0.907324	1.15101e-11	Y
metB	14.7461	12.8721	0.951892	0.951892	2.15364e-15	Y
fumC	21.6904	12.2746	0.922208	-0.922208	1.18496e-12	Y
ybdL	15.9526	12.0514	0.890099	0.890099	1.03517e-10	Y
malM	15.0701	12.0365	0.908023	-0.908023	1.04362e-11	Y
malK	14.8741	12.0252	0.893812	-0.893812	6.65803e-11	Y
bioF	21.0854	11.9132	0.917508	0.917508	2.54301e-12	Y
malQ	13.5303	11.6609	0.895252	-0.895252	5.58604e-11	Y
dnaJ	12.018	11.1935	0.882342	0.882342	2.47897e-10	Y
dnaK	11.7314	11.1677	0.853941	0.853941	3.85344e-09	Y
bioA	20.4927	11.0649	0.905754	0.905754	1.4304e-11	Y
metA	13.7229	10.6612	0.853628	0.853628	3.95852e-09	Y
htpG	11.0108	10.472	0.848914	0.848914	5.89714e-09	Y
malZ	13.7161	10.4182	0.901719	-0.901719	2.45803e-11	Y
bioC	21.3892	10.1867	0.896862	0.896862	4.57711e-11	Y
metF	13.6208	10.0278	0.8525	0.8525	4.36025e-09	Y
yqgD	22.3802	10.0245	0.895593	0.895593	5.35661e-11	Y
metL	12.9368	9.68585	0.849311	0.849311	5.70546e-09	Y
yihN	11.1817	9.23923	0.926253	-0.926253	5.90508e-13	Y
gltK	14.6751	11.4391	0.837888	-0.837888	1.42464e-08	Y
brnQ	22.5237	11.0123	0.932491	0.932491	1.85941e-13	Y
gltJ	14.6489	10.8694	0.832944	-0.832944	2.07199e-08	Y
yeiQ	14.1115	10.5534	0.838791	-0.838791	1.32866e-08	Y
sdhA	14.6867	10.2467	0.817997	-0.817997	5.99664e-08	Y
sdhD	14.3481	10.1967	0.818836	-0.818836	5.66409e-08	Y
sdhB	13.6398	10.1901	0.819645	-0.819645	5.3595e-08	Y
sucA	13.369	9.45805	0.841252	-0.841252	1.09627e-08	Y
ygcN	11.3061	9.23311	0.946975	-0.946975	7.78188e-15	N
ygdE	11.5112	9.21151	0.935845	0.935845	9.53454e-14	N
hslU	9.65351	9.09439	0.854411	0.854411	3.70014e-09	N
metN	19.7046	8.86879	0.854303	0.854303	3.73487e-09	N
sdhC	12.2983	8.55984	0.813023	-0.813023	8.36235e-08	N
sucB	12.8522	8.29293	0.813751	-0.813751	7.97027e-08	N
yehT	11.9842	8.09961	0.891296	-0.891296	8.99427e-11	N
gltP	13.5193	8.034	0.90512	0.90512	1.55999e-11	N
dnaN	12.1186	7.9833	0.897108	0.897108	4.43855e-11	N
yecD	16.2192	7.65467	0.889529	0.889529	1.10621e-10	N
ygdD	10.1447	7.64511	0.924141	0.924141	8.53617e-13	N
ybjX	12.8422	7.49177	0.878946	0.878946	3.56492e-10	N
insL-1	8.02254	7.44635	0.864699	0.864699	1.46634e-09	N
hslV	7.77412	7.4392	0.806691	0.806691	1.25936e-07	N
manX	12.2118	7.39964	0.814692	-0.814692	7.48801e-08	N
murP	9.38774	7.30745	0.843884	-0.843884	8.89265e-09	N
ygcP	11.9075	7.26895	0.930786	-0.930786	2.57733e-13	N
bioD	18.7704	7.11583	0.852455	0.852455	4.37697e-09	N
manZ	12.497	7.115	0.804815	-0.804815	1.41772e-07	N
abgR	11.4674	7.00361	0.881655	-0.881655	2.67014e-10	N
manY	11.951	6.98747	0.811225	-0.811225	9.40773e-08	N
sucD	10.2067	6.83563	0.777115	-0.777115	7.1226e-07	N
fruR	12.5979	6.82036	0.850558	-0.850558	5.13978e-09	N
mutL	8.30952	6.77863	0.886225	0.886225	1.61374e-10	N
rihA	9.83543	6.77639	0.888365	-0.888365	1.26536e-10	N
sucC	9.68524	6.75748	0.766151	-0.766151	1.26891e-06	N
coaE	8.51495	6.75368	0.905654	0.905654	1.45021e-11	N
uvrD	9.45233	6.67749	0.896745	0.896745	4.64402e-11	N
ybdH	6.98185	6.56394	0.808577	0.808577	1.11654e-07	N
ycjX	6.68908	6.38308	0.837095	0.837095	1.51416e-08	N
pstC	8.77161	6.31418	0.885689	0.885689	1.71381e-10	N
yihM	8.30195	6.27954	0.869723	-0.869723	9.07502e-10	N
creB	7.28593	6.2437	0.911252	0.911252	6.56938e-12	N
metI	11.171	6.17878	0.811009	0.811009	9.54091e-08	N
dnaA	12.1412	6.09907	0.873223	0.873223	6.42056e-10	N
cyaA	15.2221	6.07983	0.894098	0.894098	6.4311e-11	N
degS	17.3642	5.95178	0.835875	0.835875	1.66177e-08	N
hisH	6.38996	5.86044	0.7564	0.7564	2.06754e-06	N
amiC	9.54369	5.78434	0.884331	0.884331	1.99329e-10	N
hscA	10.0893	5.78201	0.891611	0.891611	8.66583e-11	N
groES	6.39037	5.75961	0.84411	0.84411	8.73248e-09	N
ECB_02034	6.59404	5.73131	0.894596	0.894596	6.05318e-11	N
ycjF	5.98265	5.71262	0.83249	0.83249	2.14314e-08	N
hscB	7.08294	5.65619	0.911572	0.911572	6.26849e-12	N
yeiE	12.4948	5.62135	0.879029	-0.879029	3.53371e-10	N
hisA	6.1288	5.61209	0.757382	0.757382	1.97032e-06	N
yqjI	9.26617	5.59825	0.851297	0.851297	4.82918e-09	N
gcvA	7.28511	5.59107	0.889088	0.889088	1.16419e-10	N
metC	10.6943	5.58574	0.773689	0.773689	8.56013e-07	N
insK-2	7.95677	5.57264	0.809718	-0.809718	1.03741e-07	N
ECB_02033	6.62685	5.56461	0.830047	0.830047	2.5662e-08	N
gltB	28.8247	5.40564	0.807945	0.807945	1.16267e-07	N
groEL	5.98882	5.39037	0.799355	0.799355	1.98719e-07	N
ybjG	7.89611	5.38066	0.874876	0.874876	5.43274e-10	N
yheL	11.8221	5.37617	0.860889	0.860889	2.08362e-09	N
yacF	11.5194	5.37379	0.848678	0.848678	6.01394e-09	N
yegM	6.87463	5.34237	0.868202	0.868202	1.05156e-09	N
treB	8.68959	5.30906	0.878921	-0.878921	3.57426e-10	N
asr	6.18081	5.19722	0.85752	-0.85752	2.8185e-09	N
ybeD	7.89575	5.18242	0.746402	0.746402	3.33382e-06	N
ybbN	7.28063	5.18142	0.817355	0.817355	6.26348e-08	N
thrA	11.8263	5.11678	0.768649	0.768649	1.11552e-06	N
yqhC	6.74218	5.09504	0.888629	0.888629	1.22742e-10	N
pstS	6.32071	5.06111	0.858588	0.858588	2.56322e-09	N
acnB	8.05174	5.04324	0.764353	-0.764353	1.39082e-06	N
hisB	5.55255	4.99302	0.720258	0.720258	1.05562e-05	N
murQ	6.9036	4.93295	0.778375	-0.778375	6.65179e-07	N
hsdR	7.28786	4.91988	0.749533	-0.749533	2.87739e-06	N
ygaA	8.30848	4.9009	0.866165	0.866165	1.27729e-09	N
yfeA	10.0408	4.87693	0.849274	0.849274	5.72306e-09	N
ycbK	7.54497	4.84842	0.824242	-0.824242	3.89349e-08	N
yehU	7.21856	4.7397	0.823849	-0.823849	4.0028e-08	N
plsC	6.46764	4.65707	0.79126	0.79126	3.21864e-07	N
hycH	5.97658	4.59069	0.894705	0.894705	5.97328e-11	N
amiB	5.48228	4.52087	0.836423	0.836423	1.59395e-08	N
abgA	8.2783	4.49789	0.872229	-0.872229	7.09085e-10	N
hisF	4.94749	4.46291	0.6677	0.6677	7.58343e-05	N
nadB	5.79245	4.46239	0.824305	0.824305	3.87605e-08	N
cynR	7.61668	4.44491	0.832063	0.832063	2.21226e-08	N
yjjA	6.07095	4.37106	0.775346	0.775346	7.83507e-07	N
moaA	5.20873	4.35691	0.900624	0.900624	2.83582e-11	N
yafK	7.78991	4.33097	0.758152	0.758152	1.89701e-06	N
creA	5.71468	4.09359	0.869404	0.869404	9.36104e-10	N
etp	6.33333	4.07886	0.866194	0.866194	1.27385e-09	N
yqiB	6.84123	3.94695	0.850327	0.850327	5.24043e-09	N
yhjW	6.06589	3.94219	0.833912	-0.833912	1.92731e-08	N
ydaL	5.03857	3.92245	0.862573	0.862573	1.78617e-09	N
yeaM	7.82053	3.9134	0.799131	0.799131	2.01446e-07	N
yecE	10.9504	3.88784	0.80804	0.80804	1.15563e-07	N
treC	5.20783	3.8549	0.86403	-0.86403	1.56083e-09	N
dsbC	6.15887	3.84032	0.838433	0.838433	1.36599e-08	N
pstA	7.37012	3.78948	0.831856	0.831856	2.24642e-08	N
xerD	4.67903	3.76649	0.859735	0.859735	2.31285e-09	N
ydcO	4.7335	3.7535	0.883977	0.883977	2.07274e-10	N
clpB	5.02603	3.73148	0.754958	0.754958	2.21811e-06	N
hslO	5.09192	3.72789	0.700065	0.700065	2.3648e-05	N
yfeR	6.69693	3.62919	0.827915	0.827915	2.99598e-08	N
sfcA	7.78009	3.58424	0.785941	-0.785941	4.36931e-07	N
hybD	5.65	3.54251	0.833045	0.833045	2.05644e-08	N
pepA	5.94035	3.48596	0.792902	0.792902	2.92386e-07	N
yhiQ	4.75953	3.46669	0.842276	0.842276	1.01101e-08	N
narQ	6.65571	3.36945	0.799723	0.799723	1.94311e-07	N
hslR	4.45114	3.33847	0.801725	0.801725	1.71851e-07	N
lacZ	5.14037	3.32992	0.859999	-0.859999	2.25841e-09	N
dnaT	4.91589	3.30932	0.775069	0.775069	7.95245e-07	N
yhcG	8.54072	3.297	0.736444	0.736444	5.2532e-06	N
recF	9.56883	3.29639	0.775285	0.775285	7.86074e-07	N
bax	4.37221	3.27621	0.782407	-0.782407	5.32782e-07	N
ybiK	4.96455	3.24361	0.826579	0.826579	3.29783e-08	N
holE	5.10571	3.21175	0.732624	0.732624	6.2212e-06	N
yjeH	10.9277	3.1284	0.751168	0.751168	2.66222e-06	N
dnaC	6.05721	3.117	0.792559	0.792559	2.98336e-07	N
rsuA	4.11493	3.04357	0.7468	0.7468	3.27246e-06	N
hrpB	4.57295	3.00357	0.847803	0.847803	6.46517e-09	N
ygiS	3.83944	2.99644	0.787487	-0.787487	4.00143e-07	N
yobB	4.9832	2.98462	0.760808	0.760808	1.66279e-06	N
ybjJ	8.15652	2.97718	0.795842	0.795842	2.45628e-07	N
ybiJ	6.29793	2.95267	0.836797	0.836797	1.549e-08	N
feoB	4.02414	2.95121	0.843317	0.843317	9.30575e-09	N
yjiE	4.71635	2.92302	0.832775	0.832775	2.09823e-08	N
yfeD	5.03672	2.85213	0.829694	-0.829694	2.63319e-08	N
ahpF	4.74245	2.81905	0.797359	0.797359	2.24258e-07	N
htpX	4.27929	2.8076	0.692997	0.692997	3.08886e-05	N
gntT	4.08615	2.80442	0.757482	-0.757482	1.96067e-06	N
hisC	3.28541	2.75714	0.603061	0.603061	0.00053483	N
iscA	3.30354	2.68013	0.648814	0.648814	0.000140596	N
mdlB	3.07059	2.65977	0.786525	-0.786525	4.22696e-07	N
gltD	19.9707	2.64226	0.727043	0.727043	7.92551e-06	N
yfhG	3.69982	2.605	0.673012	0.673012	6.3246e-05	N
iscU	3.05555	2.55573	0.654596	0.654596	0.000116907	N
ECB_03517	4.21314	2.55441	0.811382	0.811382	9.31214e-08	N
tqsA	3.91215	2.54968	0.800481	0.800481	1.85513e-07	N
speC	4.42264	2.53685	0.802971	0.802971	1.59089e-07	N
yjgI	2.90931	2.5338	0.81601	0.81601	6.85706e-08	N
ygcO	3.20023	2.49608	0.871442	-0.871442	7.66653e-10	N
iscS	2.81732	2.45029	0.701156	0.701156	2.26779e-05	N
holC	2.7553	2.4198	0.721867	0.721867	9.86979e-06	N
yffH	4.15815	2.39264	0.796564	-0.796564	2.35231e-07	N
nadA	2.9341	2.39113	0.762683	0.762683	1.51348e-06	N
speA	3.80323	2.38192	0.646037	0.646037	0.000153422	N
ECB_02511	2.77251	2.32781	0.722099	-0.722099	9.77414e-06	N
yjhB	4.05894	2.28898	0.754955	-0.754955	2.21843e-06	N
eamA	5.26572	2.28545	0.754245	-0.754245	2.29615e-06	N
hisI	2.66847	2.28074	0.688328	0.688328	3.67007e-05	N
glpE	4.23215	2.26107	0.727065	0.727065	7.91816e-06	N
yfiB	2.65642	2.23889	0.790794	-0.790794	3.30715e-07	N
ECB_02509	3.20099	2.22212	0.82327	0.82327	4.16884e-08	N
yggB	3.40586	2.20179	0.734234	0.734234	5.79525e-06	N
mltB	4.66453	2.15687	0.785692	0.785692	4.4313e-07	N
feoA	3.04377	2.15642	0.728199	0.728199	7.54159e-06	N
cysK	6.82104	2.11828	0.759998	0.759998	1.73123e-06	N
frmR	2.62982	2.10547	0.742516	0.742516	3.99085e-06	N
ybjO	7.24964	2.06906	0.737889	0.737889	4.92389e-06	N
glpR	7.17447	2.02308	0.738207	0.738207	4.85404e-06	N
speG	5.40854	2.01593	0.749795	0.749795	2.84183e-06	N
nudF	2.93207	2.00496	0.649631	0.649631	0.00013701	N
yjbI	5.02568	1.98153	0.7726	-0.7726	9.06934e-07	N
xylR	5.02629	1.95749	0.800943	0.800943	1.80324e-07	N
aslB	3.07551	1.93307	0.812937	-0.812937	8.41011e-08	N
ynjE	3.33293	1.92971	0.669257	-0.669257	7.19303e-05	N
ybfM	3.44668	1.84601	0.76738	-0.76738	1.19122e-06	N
pfkA	3.14253	1.80585	0.711602	0.711602	1.50396e-05	N
napA	2.34451	1.80213	0.628201	-0.628201	0.000263448	N
yjeE	2.58935	1.78977	0.784713	0.784713	4.683e-07	N
yfhA	4.3954	1.77549	0.59313	0.59313	0.000696261	N
yfhK	2.34828	1.7712	0.70638	0.70638	1.85074e-05	N
yjbA	2.80146	1.73284	0.69071	0.69071	3.36229e-05	N
hha	2.45176	1.72916	0.734302	0.734302	5.77792e-06	N
nei	3.83456	1.70831	0.632221	0.632221	0.00023391	N
yeaB	2.94121	1.69078	0.767979	0.767979	1.15492e-06	N
yhhJ	2.52911	1.66897	0.763431	0.763431	1.45741e-06	N
ydgT	3.0824	1.60691	0.676398	0.676398	5.62286e-05	N
ibpA	2.40977	1.60606	0.712051	0.712051	1.47706e-05	N
gntK	1.91187	1.60213	0.83652	-0.83652	1.58223e-08	N
frmA	1.96249	1.60152	0.656065	0.656065	0.000111485	N
yfiM	1.84083	1.58774	0.739947	-0.739947	4.48709e-06	N
yfaO	2.992	1.58037	0.748369	-0.748369	3.04007e-06	N
torR	2.0183	1.5802	0.812255	0.812255	8.7952e-08	N
ydhB	1.97876	1.54868	0.833952	0.833952	1.92152e-08	N
potG	1.96516	1.54074	0.677135	0.677135	5.47968e-05	N
chaA	6.51759	1.52123	0.702221	0.702221	2.17646e-05	N
hflX	2.35423	1.49757	0.714208	0.714208	1.35373e-05	N
insN	2.45803	1.45637	0.616756	0.616756	0.000366384	N
pstB	2.25961	1.41804	0.778672	0.778672	6.54505e-07	N
yhiH	1.78264	1.3971	0.767159	0.767159	1.20484e-06	N
trmE	3.80684	1.39487	0.734644	0.734644	5.69109e-06	N
yjhC	1.94274	1.36853	0.678353	-0.678353	5.2502e-05	N
hybE	3.52088	1.36222	0.708611	0.708611	1.69466e-05	N
narX	1.61988	1.327	0.732397	0.732397	6.28358e-06	N
rpoH	2.58081	1.32257	0.703937	0.703937	2.03633e-05	N
yliA	4.07576	1.32171	0.703512	0.703512	2.07023e-05	N
pgk	6.13736	1.32101	0.672831	0.672831	6.36419e-05	N
dinG	2.13439	1.29481	0.780201	-0.780201	6.01902e-07	N
yggA	2.15617	1.26678	0.712068	0.712068	1.47601e-05	N
ygaD	2.39828	1.26548	0.70174	0.70174	2.21725e-05	N
napG	1.49042	1.22963	0.627645	-0.627645	0.000267784	N
yqjA	2.87286	1.19747	0.739399	0.739399	4.59984e-06	N
ycfR	1.86603	1.18727	0.715909	0.715909	1.26307e-05	N
cutF	2.07192	1.17734	0.674182	0.674182	6.07378e-05	N
ybfA	1.77105	1.16738	0.615441	0.615441	0.000380216	N
ytfL	1.57588	1.15266	0.596596	0.596596	0.000635642	N
sufI	3.00354	1.1402	0.72517	0.72517	8.58537e-06	N
macA	1.50375	1.13889	0.631631	0.631631	0.000238048	N
hisD	1.96651	1.12071	0.440496	0.440496	0.016778	N
hybC	2.06045	1.08775	0.766767	0.766767	1.22939e-06	N
yeiG	2.4861	1.07382	0.662181	-0.662181	9.12284e-05	N
fucK	1.71415	1.06957	0.741393	0.741393	4.2014e-06	N
tesA	1.42019	1.05953	0.661396	0.661396	9.36301e-05	N
kch	1.87575	1.0519	0.726522	-0.726522	8.10438e-06	N
ECB_00840	1.38114	1.03792	0.734655	-0.734655	5.68827e-06	N
yeiH	1.41616	1.0305	0.765975	-0.765975	1.28039e-06	N
macB	1.35714	0.999101	0.629963	0.629963	0.000250121	N
ftsB	2.0314	0.992616	0.552525	0.552525	0.00188334	N
yhdN	1.1991	0.982918	0.776527	0.776527	7.35265e-07	N
rrmJ	1.31062	0.98073	0.698481	0.698481	2.51227e-05	N
napB	1.20884	0.967793	0.620802	-0.620802	0.000326541	N
napF	1.52708	0.967153	0.717403	-0.717403	1.18802e-05	N
yihL	2.37851	0.961549	0.688238	-0.688238	3.68212e-05	N
ydcY	2.30335	0.955706	0.733766	0.733766	5.91625e-06	N
priC	1.50635	0.952105	0.681912	0.681912	4.62769e-05	N
rimI	1.77575	0.945722	0.595247	0.595247	0.00065865	N
fhuF	2.48994	0.934727	0.712021	0.712021	1.47884e-05	N
lon	1.09452	0.922357	0.682179	0.682179	4.58383e-05	N
yccC	2.36219	0.913933	0.706902	0.706902	1.81312e-05	N
ydcR	1.477	0.912746	0.553334	0.553334	0.0018486	N
evgS	0.984238	0.910255	0.594431	-0.594431	0.000672926	N
ydjH	1.28737	0.909521	0.687241	-0.687241	3.8186e-05	N
mqo	2.73425	0.905208	0.612724	0.612724	0.000410283	N
ybaO	1.17658	0.900612	0.742441	-0.742441	4.00466e-06	N
yfeW	1.84407	0.891694	0.728295	-0.728295	7.51042e-06	N
potI	1.34329	0.88094	0.551361	0.551361	0.0019343	N
potH	1.06417	0.872522	0.608542	0.608542	0.000460643	N
ECB_02003	1.28944	0.859105	0.740195	-0.740195	4.43678e-06	N
ECB_02802	1.13869	0.853267	0.781788	0.781788	5.51408e-07	N
yhcR	1.41126	0.844027	0.671626	0.671626	6.63372e-05	N
pnuC	1.27071	0.843636	0.553862	0.553862	0.00182622	N
napH	0.953059	0.832396	0.597806	-0.597806	0.000615597	N
bcr	0.967956	0.823851	0.579604	0.579604	0.000983933	N
ydjK	1.51944	0.820384	0.712771	-0.712771	1.43483e-05	N
napD	1.40357	0.817979	0.645735	-0.645735	0.000154875	N
ycbW	1.33298	0.812479	0.685691	-0.685691	4.0398e-05	N
fur	3.37816	0.810869	0.662687	-0.662687	8.97112e-05	N
hemH	1.38041	0.805504	0.767348	0.767348	1.19317e-06	N
yhhM	1.98501	0.805445	0.720472	0.720472	1.04625e-05	N
ydjI	1.11262	0.794676	0.673132	-0.673132	6.29838e-05	N
ynfB	1.15946	0.791986	0.753624	0.753624	2.36607e-06	N
ECB_00265	1.35735	0.7877	0.615786	-0.615786	0.000376539	N
fucI	1.09001	0.782194	0.679877	0.679877	4.97507e-05	N
ECB_00827	0.943855	0.781546	0.732315	0.732315	6.30626e-06	N
proX	0.995983	0.774687	0.569818	0.569818	0.00125212	N
ndh	1.20005	0.772461	0.592209	0.592209	0.00071319	N
dsbG	1.60702	0.768137	0.519891	0.519891	0.00384444	N
fdhF	1.65939	0.73582	0.720858	0.720858	1.02955e-05	N
ybdJ	1.35803	0.724324	0.758171	-0.758171	1.89526e-06	N
iscR	1.0478	0.7133	0.536325	0.536325	0.0027078	N
ytfA	1.56678	0.710868	0.690598	-0.690598	3.37628e-05	N
yhgG	0.953956	0.697476	0.743171	0.743171	3.8725e-06	N
yeiW	1.15351	0.672852	0.558326	0.558326	0.00164634	N
acrR	1.00816	0.647073	0.708959	0.708959	1.67141e-05	N
yccA	0.881097	0.643997	0.576876	0.576876	0.00105311	N
thiL	2.23313	0.637604	0.688676	0.688676	3.62353e-05	N
ydjG	1.09764	0.636804	0.694855	-0.694855	2.88147e-05	N
potF	0.717833	0.630692	0.618523	0.618523	0.000348485	N
deoR	0.997496	0.630051	0.652917	0.652917	0.000123391	N
hycG	1.04417	0.617147	0.739248	0.739248	4.63138e-06	N
ECB_02510	0.654391	0.60712	0.54454	-0.54454	0.00225753	N
yffB	1.82965	0.605964	0.67787	-0.67787	5.34001e-05	N
yfcE	2.81868	0.572582	0.562893	0.562893	0.00147839	N
ydjL	0.84549	0.555583	0.667848	-0.667848	7.54554e-05	N
yzcX	0.923933	0.548381	0.667806	0.667806	7.55629e-05	N
nirC	1.57726	0.533949	0.537504	0.537504	0.00263876	N
ECB_02002	0.617139	0.513523	0.675496	-0.675496	5.80263e-05	N
mdlA	0.664417	0.501012	0.682515	-0.682515	4.52915e-05	N
marA	0.817239	0.491563	0.644734	0.644734	0.000159785	N
ydhC	0.964897	0.450132	0.611614	0.611614	0.000423149	N
yciR	1.53043	0.445143	0.59486	0.59486	0.000665399	N
tldD	0.767054	0.442606	0.528512	0.528512	0.00320572	N
ackA	0.632975	0.40216	0.468383	0.468383	0.0103888	N
ECB_00826	0.747161	0.397446	0.584003	0.584003	0.000880699	N
phoU	0.924295	0.386574	0.604559	0.604559	0.000513582	N
ECB_01999	0.659608	0.384709	0.526915	-0.526915	0.00331663	N
ydjQ	0.620429	0.376343	0.595593	0.595593	0.000652685	N
ECB_04261	0.974236	0.366603	0.650659	-0.650659	0.000132616	N
ydfZ	0.832872	0.353067	0.561486	0.561486	0.00152846	N
yejF	0.792773	0.352567	0.665301	-0.665301	8.22166e-05	N
ECB_00377	0.58756	0.346482	0.589444	0.589444	0.000766206	N
hybF	0.677797	0.342312	0.654366	0.654366	0.000117777	N
yhiI	0.674675	0.328695	0.659916	0.659916	9.8312e-05	N
ldrD	0.391452	0.299261	0.612351	-0.612351	0.000414566	N
malY	0.803054	0.281624	0.469304	-0.469304	0.0102189	N
ilvG	0.857061	0.258034	0.671316	0.671316	6.70457e-05	N
yafQ	0.310658	0.254493	0.610513	-0.610513	0.000436263	N
yaeJ	0.362064	0.233081	0.366789	0.366789	0.0503291	N
zntR	0.678088	0.231519	0.601404	0.601404	0.00055922	N
yjgA	0.443901	0.22881	0.651176	0.651176	0.000130451	N
ybjH	0.383303	0.225644	0.571738	0.571738	0.00119499	N
fdhD	1.11952	0.195418	0.541495	0.541495	0.00241624	N
ldrE	0.252531	0.194807	0.523225	-0.523225	0.00358558	N
yahA	0.492124	0.189218	0.520085	0.520085	0.00382901	N
ECB_01488	0.258878	0.140795	0.384743	0.384743	0.0393163	N
mtgA	0.460904	0.138657	0.34704	0.34704	0.0651161	N
yahJ	0.356431	0.135397	0.562925	0.562925	0.00147726	N
ECB_00839	0.271889	0.129766	0.578362	-0.578362	0.00101493	N
yhfR	0.289052	0.12597	0.568213	0.568213	0.00130168	N
sieB	0.951519	0.123203	0.495139	0.495139	0.0063161	N
yis1	0.197718	0.121613	0.375579	-0.375579	0.0446671	N
ECB_00026	0.141674	0.105005	0.560264	-0.560264	0.00157316	N
yiiR	0.239339	0.102361	0.516555	0.516555	0.00411935	N
yis2	0.267726	0.102251	0.540909	0.540909	0.00244787	N
yeaU	0.143768	0.0983314	0.378833	0.378833	0.0427047	N
mntR	0.570022	0.0943889	0.416083	-0.416083	0.0247671	N
ECB_01081	0.206193	0.0887194	0.492663	-0.492663	0.00662476	N
yiaC	0.114476	0.0691598	0.604828	0.604828	0.00050984	N
ddg	0.152919	0.0643127	0.535799	-0.535799	0.00273906	N
ybbL	0.0778677	0.034867	0.514561	-0.514561	0.00429157	N
